# Supplementary material for: Leveraging large-scale Mycobacterium tuberculosis whole genome sequence data to characterise drug-resistant mutations using machine learning and statistical approaches
Source: Sci Rep. 2024 Nov 7;14:27091. doi: 10.1038/s41598-024-77947-w (PMC11544221; doi:10.1038/s41598-024-77947-w)
Supplement: Supplementary file 2 — Supplementary Material 2 [file 41598_2024_77947_MOESM2_ESM.xlsx]

## Sheet: S1- Data charac.+TB-profiler
Supplementary Table 1. Characteristics of the "35k" dataset including genotpyic (TB-Profiler) and phenotypic resistance
Drug	Isolates (N)	Resistant isolates (N)	Phenotypic Resistance (%)	Genotypic Resistance (%)*	Accuracy (%)	Sens. (%)	Spec. (%)	PPV (%)	NPV (%)
RIF	33735	10695	31.7	32.8	97	97	97.1	93.9	98.6
INH	33510	12990	38.8	38.1	96.6	94.8	97.7	96.4	96.7
EMB	30307	5545	18.3	25	90.3	93	90.2	68	98.3
PZA	15258	2883	18.9	19.3	94.6	87.1	96.4	85	97
STM	11513	3954	34.3	32.3	88.9	81	93.1	86.1	90.3
KAN	18595	2427	13.1	13.8	95.5	86	97	81	97.9
AMK	17887	1670	9.3	9.3	97.1	84.3	98.5	85	98.4
CAP	10360	1041	10.1	10.5	95.4	79.5	97.2	76.2	97.7
CIP	409	65	15.9	16.3	97.5	93.9	98.3	91	98.8
OFL	3563	879	24.7	23.3	93.8	84.6	96.8	89.5	95.1
MOX	16088	2563	15.9	21.7	91.8	92.2	91.7	67.8	98.4
LEV	15851	3166	20	21	95.9	92.2	96.78	87.7	98
ETH	14875	3016	20.3	24.6	87.3	79.2	89.3	65.4	94.4
RFB	10989	4091	37.2	NA	NA	NA	NA	NA	NA
MDR-TB (+)	33151	9869	29.8	30.2	96.8	95.4	97.4	93.9	98
Any injectable	19878	2896	14.5	16.6	92.6	81.8	94.5	71.7	96.8
Any fluroquinolone	19768	4181	21.1	22.5	94.5	90.2	95.6	84.7	97.3
*Predictions made by TB-Profiler; Sens= sensitivity; Spec = specificity; RF= random forest; GBT= gradient boosted tree; INH= isoniazid; RIF= rifampicin; EMB= ethambutol; PZA= pyrazinamide; STM= streptomycin; AMK= amikacin; CAP= capreomycin; KAN= kanamycin; CIP= ciprofloxacin; OFL= ofloxacin; MDR+= multi-drug resistant; MOX= moxifloxacin; ETH= ethionamide; LEV=levofloxacin; RFB= rifabutin.

## Sheet: S2- Hold out Performance
Supplementary Table 2. Comparison of hold-out performance of RF and GBT across 14 drugs using two feature sets on a hold-out dataset
Drug	Total number of Samples (Total)	Number of Features		RF (F1)						RF (F2)						GBT (F1)						GBT (F2)
		F1	F2	Sens.	Spec.	PPV	NPV	Accuracy	AUC	Sens.	Spec.	PPV	NPV	Accuracy	AUC	Sens.	Spec.	PPV	NPV	Accuracy	AUC	Sens.	Spec.	PPV	NPV	Accuracy	AUC
INH	33313	126	1024	93	98.1	96.9	95.6	96.1	95.5	95	98	96.8	96.9	96.8	96.5	93	98.7	97.8	95.7	96.5	95.8	93.9	97.8	96.5	96.2	96.3	95.9
RIF	33087	136	1031	93.2	98.1	95.8	96.9	96.5	95.6	95.5	97.5	94.6	98	96.9	96.6	93.5	98.3	96.2	97	96.7	95.9	94	97.9	95.5	97.2	96.7	96
EMB	29950	143	1061	90.7	92.4	72.7	97.9	92.1	91.6	91.8	90.3	68	98	90.6	91	92	91.2	70.2	98	91.4	91.67	91.1	92.2	72.3	97.9	92.02	91.7
PZA	15107	125	1059	44	98.4	86.9	88.2	88.1	71.2	85	89	64.4	96.2	88.1	87	42.5	97.5	79.7	87.9	87	70	84.44	92.2	71.6	96.2	90.7	88.3
STM	11383	127	985	82.7	94.2	88.2	91.2	90.2	88.4	88	91.3	84	93.5	90.1	89.6	82.7	94.4	88.6	91.2	90.2	88.5	85.9	92.3	85.5	92.6	90.2	89.1
AMK	17624	115	931	82.3	99	90	98.2	97.5	90.7	81.7	98.7	87.2	98.1	97.9	90.2	79.9	99.5	94.5	97.9	97.7	89.7	78.3	99.1	89.5	97.8	97.1	88.7
CAP	10215	97	938	71.8	96.5	69.8	96.8	94	84.1	72.3	96.7	71.2	96.9	94.2	84.5	67.5	98	79.4	96.4	94.5	82.7	68.9	98.2	81.6	96.6	95.3	83.6
KAN	18328	56	898	74.7	98.8	90.8	96.3	95.7	86.8	81.8	98.1	86.9	97.3	96	89	74.7	98.8	90.8	96.3	95.7	86.8	83.5	98.68	90.5	97.5	96.7	91
CIP	402	102	1428	53.8	94.1	63.6	91.4	87.6	74	77	97	83.3	96.5	93.8	87	69.2	98.5	90	94.3	93.8	83.9	92.3	98.5	92.3	98.5	97.5	95.4
OFL	3520	72	916	78.1	96.6	88.3	93	92	87.3	83.3	90.9	75.1	93.86	89	87.13	77.5	96.7	89.4	92.3	92.1	87.2	81	95.3	84.9	93.9	91.8	88.1
MOX	15829	80	917	83.5	93.8	72.1	96.7	92.2	88.7	83	93.1	69.7	96.6	91.5	88	83.5	93.8	71.9	96.8	92.1	88.6	84.3	93.9	72.5	96.9	92.4	89.1
ETH	14649	128	895	67.8	94.3	75.4	92.03	89	81	81.2	89.3	65.9	94.9	87.7	85.3	63.9	94	73.1	91.1	88	79	81.6	91	69.5	95.12	89	86.27
LEV	15617	78	920	87.9	97.5	89.9	97	95.6	92.7	90	94	80.7	97.4	93.7	92.3	88.9	98.1	92.3	97.2	96.3	93.5	87.1	97.6	89.9	96.8	95.5	92.3
RFB	10815	NA	916	NA	NA	NA	NA	NA	NA	93.3	92.7	88.5	95.9	92.3	93	NA	NA	NA	NA	NA	NA	93.5	96.3	93.8	96.2	95.3	94.9
AUC= area under curve; Sens= sensitivity; Spec = specificity; PPV= positive predictive value; NPV= negative predictive value; F1= variants in drug-specific regions; F2= variants across candidate genes; RF= random forest; GBT= gradient boosted tree; INH= isoniazid; RIF= rifampicin; EMB= ethambutol; PZA= pyrazinamide; STM= streptomycin; AMK= amikacin; CAP= capreomycin; KAN= kanamycin; CIP= ciproflo…

## Sheet: S3-CV results
Supplementary Table 3. Comparison of cross-validation performance {Mean(S.D)} of all models and feature-set combinations utilised
Drug	Total number of Samples (Total)	Number of Features				RF (F1)						RF (F2)						GBT (F1)							GBT (F1+Aggregated Feature Counts)					GBT (F2)						GBT (F3)
		F1	F1+Aggregated Feature Counts	F2	F3	Sens. (%)	Spec (%)	PPV (%)	NPV (%)	Accuracy (%)	AUC (%)	Sens. (%)	Spec (%)	PPV (%)	NPV (%)	Accuracy (%)	AUC (%)	Sens. (%)	Spec (%)	PPV (%)	NPV (%)	Accuracy (%)	AUC (%)	Sens. (%)	Spec (%)	PPV (%)	NPV (%)	Accuracy (%)	AUC (%)	Sens. (%)	Spec (%)	PPV (%)	NPV (%)	Accuracy (%)	AUC (%)	Sens. (%)	Spec (%)	PPV (%)	NPV (%)	Accuracy (%)	AUC (%)
INH	33313	126	157	1024	10251	92.3(0.5)	98.5(0.2)	97.4(0.3)	95.3(0.3)	96.1(0.3)	96.9(0.3)	93.8(0.3)	98.2(0.2)	97.0(0.4)	96.2(0.2)	96.5(0.2)	97.8(0.1)	92.3(0.3)	98.4(0.2)	97.4(0.3)	95.3(0.2)	96.1(0.1)	96.9(0.1)	94.0(0.2)	97.9(0.2)	96.7(0.2)	96.3(0.1)	97.8(0.2)	96.4(0.1)	93.4(0.5)	98.4(0.1)	97.3(0.2)	95.9(0.3)	96.4(0.2)	97.8(0.1)	93(0.7)	98.4 (0.2)	97.3 (0.3)	95.7 (0.4)	96.3(0.2)	97.7(0.2)
RIF	33087	136	149	1031	10272	92.3(0.5)	98.3(0.1)	96.3(0.3)	96.5(0.2)	96.4(0.2)	97.3(0.3)	94.1(0.4)	97.9(0.1)	95.4(0.3)	97.3(0.2)	96.7(0.2)	98.2(0.2)	92.5(0.8)	98.3(0.2)	96.2(0.5)	96.6(0.3)	96.5(0.3)	97.3(0.3)	93.3(0.3)	98.4(0.2)	96.4(0.5)	96.9(0.1)	97.8(0.1)	96.8(0.2)	93.3(0.4)	98.4(0.1)	96.4(0.1)	96.9(0.2)	96.8(0.2)	98.2(0.2)	91.4(1.0)	98.2 (0.3)	95.9(0.6)	96.1 (0.4)	96.0(0.3)	98.0 (0.1)
EMB	29950	143	156	1061	10109	79.9(2.1)	94.5(0.3)	76.6(0.8)	95.5(0.5)	91.9(0.3)	94.7(0.2)	75.8(1.6)	95.7(0.4)	79.7(1.2)	94.6(0.3)	92.0(0.1)	95.7(0.1)	82.6(1.2)	94.1(0.6)	75.8(1.7)	96.0(0.2)	92.0(0.4)	95.0(0.2)	81.2(1.4)	94.5(0.1)	76.9(0.3)	95.8(0.3)	95.2(0.2)	92.1(0.2)	80.1(1.9)	94.8(0.3)	77.7(0.8)	95.5(0.4)	92.2(0.3)	95.8(0.3)	77.8 (0.6)	94.8(0.4)	77.2 (1.4)	95(0.1	91.7 (0.3)	95.5(0.3)
PZA	15107	125	148	1059	9907	43.9(1.6)	98.9(0.3)	90.0(2.0)	88.3(0.3)	88.4(0.3)	84.8(0.4)	68.9(2.5)	96.1(0.4)	80.6(1.2)	93.0(0.5)	91.0(0.4)	94.9(0.4)	44.5(1.6)	98.8(0.3)	89.6(2.3)	88.4(0.3)	88.5(0.4)	84.5(1.1)	77.0(1.2)	96.6(0.2)	84.0(0.9)	94.7(0.3)	93.2(0.8)	92.9(0.4)	71.5(1.7)	95.6(0.6)	79.3(2.2)	93.5(0.3)	91.1(0.4)	94.9(0.2)	72.2 (0.7)	95(0.4)	77.2 (1.6)	93.6 (0.2)	90.7 (0.4)	94.5 (0.4)
STM	11383	127	143	985	8964	80.6(0.6)	94.2(1.0)	87.9(1.8)	90.3(0.3)	89.5(0.7)	91.6(0.4)	82.7(0.9)	93.3(0.3)	86.6(0.6)	91.2(0.4)	89.7(0.4)	94.3(0.5)	79.7(1.4)	95.3(0.3)	89.8(0.6)	90.0(0.6)	89.9(0.5)	91.8(0.7)	82.7(1.8)	94.4(0.7)	88.5(1.2)	91.3(0.8)	94.2(0.5)	90.4(0.7)	81.2(0.6)	94.4(0.8)	88.3(1.5)	90.6(0.3)	89.8(0.5)	94.2(0.3)	81.7 (1.3)	93.8 (0.7)	87.3(1.1)	90.8 (0.5)	89.6 (0.3)	94.2 (0.2)
AMK	17624	115	134	931	9150	76.9(1.8)	99.4(0.1)	93.0(1.1)	97.7(0.2)	97.3(0.2)	92.9(0.8)	75.5(1.3)	99.4(0.2)	92.6(1.7)	97.5(0.1)	97.2(0.2)	94.1(0.7)	78.8(3.0)	99.3(0.2)	91.9(2.1)	97.9(0.3)	97.4(0.4)	93.3(1.0)	78.9(1.3)	99.3(0.1)	92.0(1.6)	97.9(0.1)	93.4(1.2)	97.4(0.2)	78.5(0.7)	99.3(0.1)	91.7(1.5)	97.8(0.1)	97.3(0.2)	93.7(0.7)	77.2 (3.6)	99.2 (0.2)	91.2 (1.9)	97.7(0.4)	97.2 (0.4)	93.5 (1.6)
CAP	10215	97	114	938	8719	73.2(1.0)	94.6(1.1)	60.9(5.7)	96.9(0.1)	92.5(1.0)	88.2(1.5)	48.6(2.2)	98.9(0.3)	83.9(3.9)	94.5(0.2)	93.9(0.2)	90.7(1.0)	68.0(1.0)	98.0(0.1)	79.2(1.0)	96.5(0.1)	95.0(0.0)	88.2(0.4)	71.7(0.8)	97.8(0.3)	78.9(2.4)	96.9(0.1)	89.4(1.6)	95.2(0.3)	66.8(2.0)	98.1(0.1)	80.0(0.9)	96.4(0.2)	95.0(0.2)	90.5(0.9)	62.6 (2.2)	98.1(0.2)	79.1 (2.2)	95.9 (0.2)	94.6 (0.3)	89.8 (1.0)
KAN	18328	56	62	898	9353	72.9(1.3)	99.0(0.3)	92.1(2.1)	96.1(0.2)	95.6(0.2)	92.6(0.5)	75.0(1.5)	99.1(0.3)	92.4(2.0)	96.3(0.2)	95.9(0.2)	94.6(0.4)	74.2(2.0)	98.8(0.4)	90.5(2.7)	96.2(0.3)	95.6(0.2)	92.7(0.4)	73.5(2.8)	99.0(0.3)	91.5(1.9)	96.1(0.4)	92.5(0.3)	95.6(0.3)	79.2(1.9)	99.0(0.2)	92.1(1.6)	96.9(0.3)	96.4(0.3)	94.7(0.8)	76.2 (1.0)	99 (0.1)	92.1 (0.9)	96.5(0.2)	96 (0.2)	94.5 (0.7)
CIP	402	102	110	1428	10487	74.5(1.9)	97.6(0.7)	91.1(2.6)	92.1(0.6)	91.9(0.9)	88.2(1.8)	73.8(3.0)	96.7(0.7)	88.1(2.1)	91.8(0.8)	91.1(0.6)	91.6(0.8)	74.7(1.8)	97.9(0.6)	92.2(2.3)	92.2(0.5)	92.2(0.8)	87.9(1.3)	74.9(4.6)	97.9(0.3)	92.1(1.0)	92.3(1.3)	88.1(1.7)	92.2(1.0)	76.7(2.0)	97.7(0.8)	91.8(2.7)	92.7(0.6)	92.5(1.0)	91.6(0.9)	80 (7.8)	98.8 (0.6)	93 (3.6)	96.3 (1.4)	95.8 (1.3)	94.8 95.7)
OFL	3520	72	77	916	7199	70.4(0.8)	96.1(0.6)	77.3(2.9)	94.5(0.1)	92.0(0.6)	92.5(0.6)	62.2(2.2)	96.2(0.7)	75.9(2.5)	93.1(0.3)	90.8(0.3)	93.3(0.2)	82.1(0.9)	94.2(0.4)	72.9(1.6)	96.5(0.2)	92.3(0.5)	92.2(0.5)	82.3(2.1)	94.1(0.5)	72.6(1.3)	96.6(0.4)	92.8(0.5)	92.2(0.3)	77.4(2.2)	95.4(0.2)	76.3(1.0)	95.7(0.4)	92.6(0.4)	94.0(0.9)	74.1 (1.6)	97 (1.3)	89.1 (4.2)	91.9(0.5)	91.3 (1.2)	91.3 (1.1)
MOX	15829	80	87	917	8948	29.2(17.1)	100.0(0.0)	100.0(0.0)	88.1(2.6)	88.6(2.8)	94.7(1.6)	70.8(14.9)	100.0(0.0)	100.0(0.0)	94.7(2.5)	95.3(2.4)	99.3(0.8)	67.7(12.3)	98.8(0.6)	92.0(4.2)	94.1(2.1)	93.8(1.8)	91.7(6.5)	75.4(12.3)	98.2(1.7)	88.9(11.2)	95.4(2.2)	96.3(2.0)	94.5(3.2)	81.5(7.8)	97.9(1.5)	88.9(7.3)	96.5(1.4)	95.3(1.7)	96.8(3.0)	74.3 (0.8)	95.3(0.4)	75.1 (1.5)	95.1(0.1	92 (0.3)	93.3 (0.8)
ETH	15617	128	146	895	8909	59.0(1.5)	96.2(0.4)	79.6(2.0)	90.2(0.3)	88.6(0.5)	87.6(0.9)	62.5(2.5)	96.2(0.4)	80.7(1.8)	91.0(0.5)	89.4(0.6)	93.4(0.4)	60.7(1.4)	95.7(0.5)	78.2(1.7)	90.6(0.3)	88.6(0.3)	87.6(0.7)	70.2(1.9)	94.6(0.5)	76.6(1.9)	92.6(0.4)	92.0(0.8)	89.6(0.6)	67.4(2.5)	95.7(0.3)	79.8(1.2)	92.0(0.5)	89.9(0.5)	93.3(0.4)	68.7 (1.7)	95(0.6)	77.7 (1.8)	92.3 (0.4)	89.7 (0.4)	93.1(0.6)
LEV	14649	78	85	920	8883	86.7(0.8)	97.9(0.2)	91.1(0.8)	96.7(0.2)	95.6(0.2)	93.5(0.3)	82.6(0.6)	96.4(0.2)	85.3(0.6)	95.7(0.1)	93.7(0.1)	95.0(0.2)	86.5(0.8)	97.8(0.3)	90.7(1.0)	96.7(0.2)	95.6(0.3)	93.6(0.6)	87.0(1.7)	97.7(0.2)	90.6(0.9)	96.8(0.4)	93.9(1.0)	95.6(0.5)	86.1(0.5)	98.0(0.2)	91.3(0.8)	96.6(0.1)	95.6(0.2)	95.2(0.4)	83.4 (2.5)	97.7 (0.3)	90.1 (1.3)	95.9 (0.6)	94.9 (0.5)	94.9 (08)
RFB	10815	NA	NA	916	5603	NA	NA	NA	NA	NA	NA	91.3(1.2)	95.4(0.5)	92.2(0.7)	94.8(0.7)	93.9(0.5)	97.1(0.3)	NA	NA	NA	NA	NA	NA	NA	NA	NA	NA	NA	NA	90.8(1.0)	96.1(0.6)	93.3(0.9)	94.6(0.6)	94.1(0.5)	97.2(0.4)	89.5 (1.1)	96.3(0.5)	93.6 (0.8)	93.9 (0.6)	93.8 (0.4)	96.9 (0.2)
AUC= area under curve; Sens= sensitivity; Spec = specificity; PPV= positive predictive value; NPV= negative predictive value; F3= common variants across 58 candidate genes (MAF>0.5); F2= variants across candidate genes; RF= random forest; GBT= gradient boosted tree; INH= isoniazid; RIF= rifampicin; EMB= ethambutol; PZA= pyrazinamide; STM= streptomycin; AMK= amikacin; CAP= capreomycin; KAN= kanamy…

## Sheet: S4- Compare F1 w. F1Counts
Supplementary Table 4. Comparison of hold-out performance of the GBT model on F1 and the augmented F1 feature-set
F1 + Aggregated Feature Counts								F1
Drug	N. Features	Sens. (%)	Spec. (%)	PPV (%)	NPV (%)	Acc. (%)	AUC (%)	N. Features	Sens. (%)	Spec. (%)	PPV (%)	NPV (%)	Acc. (%)	AUC (%)
INH	157	94.5	97.5	96.1	96.5	96.3	96	126	93	98.7	97.8	95.7	96.5	95.8
RIF	149	93.7	97.5	94.7	97	96.3	95.6	136	93.5	98.3	96.2	97	96.7	95.9
EMB	156	91.5	91.8	71.4	97.9	91.7	91.6	143	92	91.2	70.2	98	91.4	91.7
PZA	148	81.6	97	86.5	95.8	94	89.3	125	42.5	97.5	79.7	87.9	87	70
STM	143	91.3	90.5	83.3	95.2	90.7	90.9	127	82.7	94.4	88.6	91.2	90.2	88.5
AMK	134	78	99.3	92	97.7	97.3	88.6	115	79.9	99.5	94.5	97.9	97.7	89.7
CAP	114	74.7	97.5	77	97.2	95.2	86.1	97	67.5	98	79.4	96.4	94.5	82.7
KAN	62	74.5	98.4	88	96.25	95.33	86.5	56	74.7	98.8	90.8	96.3	95.7	86.8
CIP	110	53	97	77	91.6	90	75.4	102	69.2	98.5	90	94.3	93.8	83.9
OFL	77	67	97.9	91	92.3	90.3	82.6	72	77.5	96.7	89.4	92.3	92.1	87.2
MOX	87	86	93.4	73	97.3	92.7	90.2	80	83.5	93.8	71.9	96.8	92.1	88.6
ETH	146	80.2	90.3	68	94.7	88.3	85	128	63.9	94	73.1	91.1	88	79
LEV	85	89.6	98	92	97.4	96.4	93.8	78	88.9	98.1	92.3	97.2	96.3	93.5
AUC= area under curve; Sens= sensitivity; Spec = specificity; PPV= positive predictive value; NPV= negative predictive value; F1= variants in drug-specific regions; RF= random forest; GBT= gradient boosted tree; INH= isoniazid; RIF= rifampicin; EMB= ethambutol; PZA= pyrazinamide; STM= streptomycin; AMK= amikacin; CAP= capreomycin; KAN= kanamycin; CIP= ciprofloxacin; OFL= ofloxacin; MOX= moxifloxa…

## Sheet: S5-Metrics from models in lit.
Supplementary Table 5. Comparison of best performing model to models in literature
Drug	Sensitivity_Best Model	Specificity_Best Model	AUC_Best Model	N_Best Model	Sensitivity_Deelder et al., 2019 (GBT)	Specificity_Deelder et al., 2019 (GBT)	AUC_Deelder et al., 2019 (GBT)	N_Deelder et al., 2019 (GBT)	Sensitivity_Kouchaki et al., 2019 (Best Ensemble Tree Model)	Specificity_Kouchaki et al., 2019 (Best Ensemble Tree Model)	AUC_Kouchaki et al., 2019 (Best Ensemble Tree Model)	N_Kouchaki et al., 2019 (Best Ensemble Tree Model)	Sensitivity_Green et al., 2022 (CNN)	Specificity_Green et al., 2022 (CNN)	AUC_Green et al., 2022 (CNN)	N_Green et al., 2022 (CNN)	Sensitivity_TB-Profiler	Specificity_TB-Profiler	AUC_TB-Profiler	N_TB-Profiler
INH	95	98	96.5	33510	91.1	98.8	96.7	16422	92.2	97.8	97.6	13077	97.6099	94.0307	97.3755	22209	94.8	97.7	NA	33735
RIF	95.5	97.5	96.6	33735	88.8	98.9	97.9	16507	92.3	96.7	97.8	13167	98.8463	93.8144	98.1272	22615	97	97	NA	33510
EMB	92	91.2	91.7	30307	82.8	94.2	95.8	14380	92.15	90.6	95.7	12893	93.5948	92.9239	96.9682	18014	93	90.2	NA	30307
PZA	84.44	92.2	88.3	15258	69.7	96.1	95.5	11968	88.1	88.3	93.5	11068	92.8171	80.2642	93.6445	15599	87.1	96.4	NA	15258
STM	88	91.3	89.6	11513	79.8	96	94	5213	87.4	93.1	95	6834	96.8109	81.6754	94.0279	9143	81	93.1	NA	11513
AMK	82.3	99	90.7	17887	80.5	99.5	96.4	1435	73.4	92.5	90.2	2968	96.0837	72.043	96.1135	4979	84.3	98.5	NA	10360
KAN	83.5	98.68	91	18595	82.2	98.2	96.8	1843	79.7	92.8	92.1	2167	96.2761	65.0602	83.7292	5583	86	97	NA	17887
CAP	71.8	96.5	84.1	10360	74.6	96.2	93.4	1731	63.7	90.2	84.4	3056	97.0944	65.5738	83.1565	5288	79.5	97.2	NA	18595
CIP	92.3	98.5	95.4	409	85.7	98.5	99.7	400	71.4	89.8	86.5	606	NA	NA	NA	NA	93.9	98.3	NA	409
OFL	81	95.3	88.15	3563	81	97	93.3	1993	79.1	90.9	92.3	3076	96.4446	78.2609	92.7596	6285	84.6	96.8	NA	3563
MOX	84.3	93.9	89.1	16088	53.5	97.5	97.2	885	76.8	87.2	90.3	1511	97.7154	77.6699	92.8509	4937	92.2	91.7	NA	16088
ETH	81.6	91	86.27	14875	68.1	93.4	88.4	940	NA	NA	NA	NA	53.8462	58.3333	46.1538	2463	79.2	89.3	NA	15851
LEV	88.9	98.1	93.5	15851	NA	NA	NA	NA	NA	NA	NA	NA	69.3878	82.3529	82.2809	389	92.2	96.78	NA	14875
RFB	93.5	96.3	94.9	10989	NA	NA	NA	NA	NA	NA	NA	NA	NA	NA	NA	NA	NA	NA	NA	NA
AUC= area under curve; Sens= sensitivity; Spec = specificity; F1= variants in drug-specific regions; F2= variants across candidate genes; RF= random forest; GBT= gradient boosted tree; INH= isoniazid; RIF= rifampicin; EMB= ethambutol; PZA= pyrazinamide; STM= streptomycin; AMK= amikacin; CAP= capreomycin; KAN= kanamycin; CIP= ciprofloxacin; OFL= ofloxacin; MOX= moxifloxacin; ETH= ethionamide; LEV=…

## Sheet: S6-Genomic Regions of interest
Supplementary Table 6 Genomic regions associated with specific drug-resistant phenotypes
Chromosome	Gene Start position	Gene End position	Gene Locus	Gene Name	Known resistance associations
Chromosome	5040	7467	Rv0005	gyrB	fluoroquinolones,moxifloxacin,levofloxacin,ciprofloxacin,ofloxacin
Chromosome	7102	10018	Rv0006	gyrA	fluoroquinolones,moxifloxacin,levofloxacin,ciprofloxacin,ofloxacin
Chromosome	490583	491993	Rv0407	fgd1	delamanid
Chromosome	575148	576990	Rv0486	mshA	ethionamide,isoniazid
Chromosome	619691	621065	Rv0529	ccsA	capreomycin,amikacin
Chromosome	759607	763525	Rv0667	rpoB	rifampicin
Chromosome	763170	767520	Rv0668	rpoC	rifampicin
Chromosome	775386	778680	Rv0676c	mmpL5	clofazimine,bedaquiline
Chromosome	778277	779105	Rv0677c	mmpS5	clofazimine,bedaquiline
Chromosome	778790	779687	Rv0678	mmpR5	clofazimine,bedaquiline
Chromosome	781360	782134	Rv0682	rpsL	streptomycin
Chromosome	800609	801662	Rv0701	rplC	linezolid
Chromosome	1302731	1305701	Rv1173	fbiC	delamanid
Chromosome	1405881	1407540	Rv1258c	Rv1258c	streptomycin,pyrazinamide,isoniazid
Chromosome	1415981	1417547	Rv1267c	embR	ethambutol
Chromosome	1460845	1461490	Rv1305	atpE	bedaquiline
Chromosome	1471646	1473582	EBG00000313325	rrs	linezolid,kanamycin,capreomycin,amikacin,aminoglycosides,streptomycin
Chromosome	1473458	1476995	EBG00000313339	rrl	linezolid
Chromosome	1673148	1674383	Rv1483	fabG1	ethionamide,isoniazid
Chromosome	1673848	1675211	Rv1484	inhA	ethionamide,isoniazid
Chromosome	1833342	1835187	Rv1630	rpsA	pyrazinamide
Chromosome	1917740	1918946	Rv1694	tlyA	capreomycin
Chromosome	2101451	2103242	Rv1854c	ndh	ethionamide,isoniazid
Chromosome	2153689	2156570	Rv1908c	katG	isoniazid
Chromosome	2167449	2170812	Rv1918c	PPE35	pyrazinamide
Chromosome	2221519	2223364	Rv1979c	Rv1979c	clofazimine,bedaquiline
Chromosome	2288481	2290323	Rv2043c	pncA	pyrazinamide
Chromosome	2517915	2519565	Rv2245	kasA	isoniazid
Chromosome	2713924	2715586	Rv2416c	eis	kanamycin,amikacin
Chromosome	2725912	2726980	Rv2428	ahpC	isoniazid
Chromosome	2745935	2747798	Rv2447c	folC	para-aminosalicylic_acid
Chromosome	2859100	2860618	Rv2535c	pepQ	clofazimine,bedaquiline
Chromosome	2986639	2987815	Rv2671	ribD	para-aminosalicylic_acid
Chromosome	3064315	3066391	Rv2752c	Rv2752c	rifampicin,isoniazid
Chromosome	3066993	3068161	Rv2754c	thyX	para-aminosalicylic_acid
Chromosome	3073480	3074671	Rv2764c	thyA	para-aminosalicylic_acid
Chromosome	3086620	3088135	Rv2780	ald	cycloserine
Chromosome	3338918	3339962	Rv2983	fbiD	delamanid
Chromosome	3448304	3450191	Rv3083	Rv3083	ethionamide
Chromosome	3473807	3475577	Rv3106	fprA	capreomycin,amikacin
Chromosome	3568201	3568879	Rv3197A	whiB7	streptomycin,kanamycin,amikacin
Chromosome	3611759	3613316	Rv3236c	Rv3236c	pyrazinamide
Chromosome	3640343	3641738	Rv3261	fbiA	delamanid
Chromosome	3641335	3643081	Rv3262	fbiB	delamanid
Chromosome	3839994	3841620	Rv3423c	alr	cycloserine
Chromosome	3877264	3878707	Rv3457c	rpoA	rifampicin
Chromosome	3986644	3987499	Rv3547	ddn	delamanid
Chromosome	4037958	4040904	Rv3596c	clpC1	pyrazinamide
Chromosome	4043662	4044481	Rv3601c	panD	pyrazinamide
Chromosome	4239663	4243347	Rv3793	embC	ethambutol
Chromosome	4243004	4246717	Rv3794	embA	ethambutol
Chromosome	4246314	4250010	Rv3795	embB	ethambutol
Chromosome	4266753	4269036	Rv3805c	aftB	capreomycin,amikacin
Chromosome	4268725	4270033	Rv3806c	ubiA	ethambutol
Chromosome	4325804	4330174	Rv3854c	ethA	ethionamide
Chromosome	4327349	4328399	Rv3855	ethR	ethionamide
Chromosome	4337971	4338721	Rv3862c	whiB6	streptomycin,capreomycin,amikacin
Chromosome	4407328	4408476	Rv3919c	gid	streptomycin

## Sheet: S7-ML model parameters
Supplementary Table 7. Options for optimising model hyperparameters via five fold cross-validation
Gradient Boosted Trees
Parameter	Values/Ranges
Number of Trees (n_estimators)	[100,200,500,1000]
Learning Rate (learning_rate)	[0.1,0.3,0.5,0.7]
Maximum Tree depth (max_depth)	[6,30,50,100,200]
Booster (booster)	gbtree
Objective/loss function (objective)	binary logistic
Tree construction (tree_method)	hist
L2 regulatisation (lambda/reg_lambda)	1
Classification Threshold	[0.3,0.4,0.5,0.6,0.7]
Random Forest
Parameter	Values/Ranges
Number of Trees (n_estimators)	[100,200,500,1000]
Maximum Tree depth (max_depth)	[5,50,100,200,None]
Minimum number of samples required for a leaf node (min_samples_leaf)	[1,2,4]
Minimum number of samples required to allow a split	[2,5,10]
Weights across prediction classes (class_weight)	[None, balanced]
Maximum number of features to consider per split(max_features)	sqrt
Classification Threshold	[0.3,0.4,0.5,0.6,0.7]

## Sheet: S8- MIC ordinal categorisation
Supplementary Table 8. MIC ordinal bins based on pseudo-continous values (number of isolates in each bin)
Drug	MIC ordinal bins based on pseudo-continous values (number of isolates in each bin)
INH	Susceptible: <=0.05 (5884)
	Low: 0.1-0.8 (1297)
	High: 1.6-6.4 (4336)
	Resistant: >=12.8 (549)
RIF	Susceptible: <.06 (3070)
	Low: 0.06-0.5 (4342)
	High: 1 - >4 (2683)
	Resistant: >=8 (2000)
EMB	Susceptible: <=0.06-1 (5346)
	Low: 2-4 (4547)
	High: >=8 (1897)
	Resistant: 16 - >=32 (364)
AMK	Susceptible : <=0.25 (7072)
	Low: 0.5-1 (4114)
	High: 2 - >8 (554)
	Resistant: 16 - >16 (328)
KAN	Susceptible : <=1 (3540)
	Low : 2-4 (7466)
	High: 8-16 (380)
	Resistant: >16 (740)
LEV	Susceptible: <=0.12 - 0.25 (3556)
	Low: 0.5 (5655)
	High: 1 - 4 (1937)
	Resistant: 8 - >8 (1011)
MOX	Susceptible : <=0.06 - 0.12 (3164)
	Low: 0.25 - 0.5 (6729)
	High: 1 -2 (1081)
	Resistant: 4- >4 (1216)
Red represents the MIC ECOFF threshold for each drug; INH= isoniazid; RIF= rifampicin; EMB= ethambutol; AMK= amikacin; KAN= kanamycin; MOX= moxifloxacin; ETH= ethionamide; LEV=levofloxacin.

## Sheet: S9- F1 and F2 Features
Supplementary Table 9. Mutations included in F1 and F2 Feature sets and allele frequencies
Chromosome	Position	Alternative Allele	Global MAF	Drug	Feature Set
Chromosome	619969	A	0.004306	amikacin	F1
Chromosome	620029	T	0.018125	amikacin	F1
Chromosome	620553	C	0.004465	amikacin	F1
Chromosome	620625	G	0.252243	amikacin	F1
Chromosome	620659	T	0.001754	amikacin	F1
Chromosome	1471647	C	0.001435	amikacin	F1
Chromosome	1471842	G	0.001754	amikacin	F1
Chromosome	1472328	C	0.002195	amikacin	F1
Chromosome	1472359	C	0.025054	amikacin	F1
Chromosome	1472362	T	0.013785	amikacin	F1
Chromosome	1472723	A	0.001624	amikacin	F1
Chromosome	1472751	G	0.001904	amikacin	F1
Chromosome	1472753	C	0.000882	amikacin	F1
Chromosome	1472824	A	0.008915	amikacin	F1
Chromosome	1472920	GT	0.000759	amikacin	F1
Chromosome	1473246	G	0.044945	amikacin	F1
Chromosome	1473329	T	0.000638	amikacin	F1
Chromosome	2714109	A	0.001436	amikacin	F1
Chromosome	2714526	G	0.006921	amikacin	F1
Chromosome	2714846	T	0.027789	amikacin	F1
Chromosome	2714955	A	0.001137	amikacin	F1
Chromosome	2715016	T	0.001516	amikacin	F1
Chromosome	2715340	T	0.000618	amikacin	F1
Chromosome	2715342	G	0.006842	amikacin	F1
Chromosome	2715342	T	0.006842	amikacin	F1
Chromosome	2715346	A	0.004291	amikacin	F1
Chromosome	2715347	C	0.000479	amikacin	F1
Chromosome	2715369	A	0.006104	amikacin	F1
Chromosome	2715432	A	0.00339	amikacin	F1
Chromosome	3473810	G	0.001057	amikacin	F1
Chromosome	3473820	A	0.002731	amikacin	F1
Chromosome	3473996	GA	0.095068	amikacin	F1
Chromosome	3474299	G	0.003289	amikacin	F1
Chromosome	3474427	A	0.010605	amikacin	F1
Chromosome	3474570	A	0.000518	amikacin	F1
Chromosome	3474597	A	0.09192	amikacin	F1
Chromosome	3474814	C	0.000478	amikacin	F1
Chromosome	3475159	G	0.113616	amikacin	F1
Chromosome	3568359	C	0.006339	amikacin	F1
Chromosome	3568434	CAA	0.001276	amikacin	F1
Chromosome	3568438	T	0.001276	amikacin	F1
Chromosome	3568442	G	0.001216	amikacin	F1
Chromosome	3568443	T	0.001216	amikacin	F1
Chromosome	3568488	G	0.01818	amikacin	F1
Chromosome	3568555	G	0.001076	amikacin	F1
Chromosome	3568736	C	0.000618	amikacin	F1
Chromosome	3568759	G	0.001156	amikacin	F1
Chromosome	3568779	G	0.007855	amikacin	F1
Chromosome	3568795	C	0.002253	amikacin	F1
Chromosome	3568854	A	0.002711	amikacin	F1
Chromosome	3568857	A	0.004266	amikacin	F1
Chromosome	4266930	G	0.003309	amikacin	F1
Chromosome	4266937	A	0.005303	amikacin	F1
Chromosome	4266937	T	0.005303	amikacin	F1
Chromosome	4266941	A	0.003349	amikacin	F1
Chromosome	4267091	T	0.000817	amikacin	F1
Chromosome	4267272	C	0.00911	amikacin	F1
Chromosome	4267431	A	0.001435	amikacin	F1
Chromosome	4267647	C	0.279463	amikacin	F1
Chromosome	4267858	C	0.010605	amikacin	F1
Chromosome	4267873	C	0.001017	amikacin	F1
Chromosome	4267960	T	0.00604	amikacin	F1
Chromosome	4268234	T	0.000937	amikacin	F1
Chromosome	4268456	T	0.002312	amikacin	F1
Chromosome	4268719	C	0.001037	amikacin	F1
Chromosome	4268753	C	0.001076	amikacin	F1
Chromosome	4268861	G	0.001973	amikacin	F1
Chromosome	4268928	A	0.009788	amikacin	F1
Chromosome	4269024	T	0.000478	amikacin	F1
Chromosome	4269031	T	0.004007	amikacin	F1
Chromosome	4268753	C	0.001076	amikacin	F1
Chromosome	4268861	G	0.001973	amikacin	F1
Chromosome	4268928	A	0.009788	amikacin	F1
Chromosome	4269024	T	0.000478	amikacin	F1
Chromosome	4269031	T	0.004007	amikacin	F1
Chromosome	4338088	A	0.00078	amikacin	F1
Chromosome	4338203	A	0.013403	amikacin	F1
Chromosome	4338233	G	0.000619	amikacin	F1
Chromosome	4338234	C	0.000559	amikacin	F1
Chromosome	4338242	C	0.021732	amikacin	F1
Chromosome	4338286	A	0.000959	amikacin	F1
Chromosome	4338292	A	0.002636	amikacin	F1
Chromosome	4338307	C	0.000479	amikacin	F1
Chromosome	4338326	T	0.000839	amikacin	F1
Chromosome	4338361	T	0.020131	amikacin	F1
Chromosome	4338371	G	0.015961	amikacin	F1
Chromosome	4338392	G	0.000659	amikacin	F1
Chromosome	4338409	A	0.001198	amikacin	F1
Chromosome	4338410	C	0.000599	amikacin	F1
Chromosome	4338454	C	0.000441	amikacin	F1
Chromosome	4338473	G	0.001042	amikacin	F1
Chromosome	4338513	A	0.001062	amikacin	F1
Chromosome	4338537	G	0.001562	amikacin	F1
Chromosome	4338563	A	0.008218	amikacin	F1
Chromosome	4338575	C	0.001804	amikacin	F1
Chromosome	4338594	C	0.001167	amikacin	F1
Chromosome	4338594	T	0.001167	amikacin	F1
Chromosome	4338595	G	0.00596	amikacin	F1
Chromosome	4338599	G	0.001785	amikacin	F1
Chromosome	4338600	C	0.002727	amikacin	F1
Chromosome	4338600	G	0.002727	amikacin	F1
Chromosome	4338603	A	0.08899	amikacin	F1
Chromosome	619969	A	0.004306	capreomycin	F1
Chromosome	620029	T	0.018125	capreomycin	F1
Chromosome	620553	C	0.004465	capreomycin	F1
Chromosome	620625	G	0.252243	capreomycin	F1
Chromosome	620659	T	0.001754	capreomycin	F1
Chromosome	1471842	G	0.001754	capreomycin	F1
Chromosome	1472328	C	0.002195	capreomycin	F1
Chromosome	1472359	C	0.025054	capreomycin	F1
Chromosome	1472359	T	0.025054	capreomycin	F1
Chromosome	1472362	T	0.013785	capreomycin	F1
Chromosome	1472723	A	0.001624	capreomycin	F1
Chromosome	1472744	G	0.005455	capreomycin	F1
Chromosome	1472751	G	0.001904	capreomycin	F1
Chromosome	1472753	C	0.000882	capreomycin	F1
Chromosome	1472824	A	0.008915	capreomycin	F1
Chromosome	1472895	T	0.005003	capreomycin	F1
Chromosome	1472920	GT	0.000759	capreomycin	F1
Chromosome	1473246	G	0.044945	capreomycin	F1
Chromosome	1473329	T	0.000638	capreomycin	F1
Chromosome	1917851	A	0.001017	capreomycin	F1
Chromosome	1918033	C	0.000957	capreomycin	F1
Chromosome	1918104	A	0.00315	capreomycin	F1
Chromosome	1918142	G	0.000399	capreomycin	F1
Chromosome	1918634	A	0.000638	capreomycin	F1
Chromosome	1918690	TTG	0.000578	capreomycin	F1
Chromosome	1918790	G	0.008891	capreomycin	F1
Chromosome	1918811	G	0.001136	capreomycin	F1
Chromosome	3473810	G	0.001057	capreomycin	F1
Chromosome	3473820	A	0.002731	capreomycin	F1
Chromosome	3473996	GA	0.095068	capreomycin	F1
Chromosome	3474291	A	0.000439	capreomycin	F1
Chromosome	3474299	G	0.003289	capreomycin	F1
Chromosome	3474597	A	0.09192	capreomycin	F1
Chromosome	3474700	A	0.001356	capreomycin	F1
Chromosome	3475159	G	0.113616	capreomycin	F1
Chromosome	3475264	C	0.000399	capreomycin	F1
Chromosome	3475536	G	0.000658	capreomycin	F1
Chromosome	4266930	G	0.003309	capreomycin	F1
Chromosome	4266937	A	0.005303	capreomycin	F1
Chromosome	4266937	T	0.005303	capreomycin	F1
Chromosome	4266941	A	0.003349	capreomycin	F1
Chromosome	4267272	C	0.00911	capreomycin	F1
Chromosome	4267431	A	0.001435	capreomycin	F1
Chromosome	4267647	C	0.279463	capreomycin	F1
Chromosome	4267873	C	0.001017	capreomycin	F1
Chromosome	4267960	T	0.00604	capreomycin	F1
Chromosome	4268456	T	0.002312	capreomycin	F1
Chromosome	4268719	C	0.001037	capreomycin	F1
Chromosome	4268753	C	0.001076	capreomycin	F1
Chromosome	4268861	G	0.001973	capreomycin	F1
Chromosome	4268928	A	0.009788	capreomycin	F1
Chromosome	4268982	T	0.000299	capreomycin	F1
Chromosome	4269031	T	0.004007	capreomycin	F1
Chromosome	4268753	C	0.001076	capreomycin	F1
Chromosome	4268861	G	0.001973	capreomycin	F1
Chromosome	4268928	A	0.009788	capreomycin	F1
Chromosome	4268982	T	0.000299	capreomycin	F1
Chromosome	4269031	T	0.004007	capreomycin	F1
Chromosome	4338203	A	0.013403	capreomycin	F1
Chromosome	4338224	C	0.000579	capreomycin	F1
Chromosome	4338233	G	0.000619	capreomycin	F1
Chromosome	4338242	C	0.021732	capreomycin	F1
Chromosome	4338286	A	0.000959	capreomycin	F1
Chromosome	4338292	A	0.002636	capreomycin	F1
Chromosome	4338326	T	0.000839	capreomycin	F1
Chromosome	4338361	T	0.020131	capreomycin	F1
Chromosome	4338367	T	0.001079	capreomycin	F1
Chromosome	4338371	G	0.015961	capreomycin	F1
Chromosome	4338403	T	0.000419	capreomycin	F1
Chromosome	4338410	C	0.000599	capreomycin	F1
Chromosome	4338412	C	0.00032	capreomycin	F1
Chromosome	4338473	G	0.001042	capreomycin	F1
Chromosome	4338513	A	0.001062	capreomycin	F1
Chromosome	4338537	G	0.001562	capreomycin	F1
Chromosome	4338563	A	0.008218	capreomycin	F1
Chromosome	4338575	C	0.001804	capreomycin	F1
Chromosome	4338594	C	0.001167	capreomycin	F1
Chromosome	4338594	T	0.001167	capreomycin	F1
Chromosome	4338595	G	0.00596	capreomycin	F1
Chromosome	4338599	G	0.001785	capreomycin	F1
Chromosome	4338600	C	0.002727	capreomycin	F1
Chromosome	4338600	G	0.002727	capreomycin	F1
Chromosome	4338603	A	0.08899	capreomycin	F1
Chromosome	4338630	G	0.000421	capreomycin	F1
Chromosome	5075	T	0.016865	ciprofloxacin	F1
Chromosome	5076	GT	0.002831	ciprofloxacin	F1
Chromosome	5078	CG	0.001755	ciprofloxacin	F1
Chromosome	5182	G	7.97369e-05	ciprofloxacin	F1
Chromosome	5300	A	3.98684e-05	ciprofloxacin	F1
Chromosome	5446	T	1.99342e-05	ciprofloxacin	F1
Chromosome	5447	T	1.99342e-05	ciprofloxacin	F1
Chromosome	5472	A	0.000359	ciprofloxacin	F1
Chromosome	5516	G	0.001037	ciprofloxacin	F1
Chromosome	5849	A	7.97369e-05	ciprofloxacin	F1
Chromosome	5949	T	7.97369e-05	ciprofloxacin	F1
Chromosome	6037	G	5.98027e-05	ciprofloxacin	F1
Chromosome	6109	A	0.001037	ciprofloxacin	F1
Chromosome	6112	C	0.091919	ciprofloxacin	F1
Chromosome	6124	T	0.022885	ciprofloxacin	F1
Chromosome	6134	C	5.98027e-05	ciprofloxacin	F1
Chromosome	6140	T	0.028466	ciprofloxacin	F1
Chromosome	6178	A	0.000159	ciprofloxacin	F1
Chromosome	6240	G	9.96711e-05	ciprofloxacin	F1
Chromosome	6265	G	0.00014	ciprofloxacin	F1
Chromosome	6438	G	0.000817	ciprofloxacin	F1
Chromosome	6446	T	0.020552	ciprofloxacin	F1
Chromosome	6534	T	5.98027e-05	ciprofloxacin	F1
Chromosome	6579	T	0.000558	ciprofloxacin	F1
Chromosome	6717	C	0.001057	ciprofloxacin	F1
Chromosome	6738	A	0.000578	ciprofloxacin	F1
Chromosome	6802	A	1.99342e-05	ciprofloxacin	F1
Chromosome	6815	C	0.001814	ciprofloxacin	F1
Chromosome	6963	A	0.000937	ciprofloxacin	F1
Chromosome	7085	G	3.98684e-05	ciprofloxacin	F1
Chromosome	7121	G	0.000379	ciprofloxacin	F1
Chromosome	7121	G	0.000379	ciprofloxacin	F1
Chromosome	7127	A	0.000319	ciprofloxacin	F1
Chromosome	7127	A	0.000319	ciprofloxacin	F1
Chromosome	7158	A	0.001216	ciprofloxacin	F1
Chromosome	7158	A	0.001216	ciprofloxacin	F1
Chromosome	7170	A	0.000179	ciprofloxacin	F1
Chromosome	7170	A	0.000179	ciprofloxacin	F1
Chromosome	7268	T	0.013336	ciprofloxacin	F1
Chromosome	7268	T	0.013336	ciprofloxacin	F1
Chromosome	7121	G	0.000379	ciprofloxacin	F1
Chromosome	7121	G	0.000379	ciprofloxacin	F1
Chromosome	7127	A	0.000319	ciprofloxacin	F1
Chromosome	7127	A	0.000319	ciprofloxacin	F1
Chromosome	7158	A	0.001216	ciprofloxacin	F1
Chromosome	7158	A	0.001216	ciprofloxacin	F1
Chromosome	7170	A	0.000179	ciprofloxacin	F1
Chromosome	7170	A	0.000179	ciprofloxacin	F1
Chromosome	7268	T	0.013336	ciprofloxacin	F1
Chromosome	7268	T	0.013336	ciprofloxacin	F1
Chromosome	7521	T	0.000219	ciprofloxacin	F1
Chromosome	7532	C	0.000259	ciprofloxacin	F1
Chromosome	7539	G	0.007136	ciprofloxacin	F1
Chromosome	7570	G	0.027389	ciprofloxacin	F1
Chromosome	7570	T	0.027389	ciprofloxacin	F1
Chromosome	7572	C	0.005625	ciprofloxacin	F1
Chromosome	7581	A	0.008008	ciprofloxacin	F1
Chromosome	7581	C	0.008008	ciprofloxacin	F1
Chromosome	7581	T	0.008008	ciprofloxacin	F1
Chromosome	7582	G	0.040117	ciprofloxacin	F1
Chromosome	7585	C	0.091661	ciprofloxacin	F1
Chromosome	7615	G	0.000219	ciprofloxacin	F1
Chromosome	7632	A	1.99342e-05	ciprofloxacin	F1
Chromosome	7685	A	0.000359	ciprofloxacin	F1
Chromosome	7879	G	0.001256	ciprofloxacin	F1
Chromosome	7892	A	0.01824	ciprofloxacin	F1
Chromosome	7943	T	0.000319	ciprofloxacin	F1
Chromosome	7960	G	7.97369e-05	ciprofloxacin	F1
Chromosome	8017	A	3.98684e-05	ciprofloxacin	F1
Chromosome	8040	A	0.048102	ciprofloxacin	F1
Chromosome	8049	G	0.000758	ciprofloxacin	F1
Chromosome	8135	T	0.002492	ciprofloxacin	F1
Chromosome	8164	A	0.000578	ciprofloxacin	F1
Chromosome	8172	C	3.98684e-05	ciprofloxacin	F1
Chromosome	8188	C	0.003927	ciprofloxacin	F1
Chromosome	8303	T	7.97369e-05	ciprofloxacin	F1
Chromosome	8414	T	0.00289	ciprofloxacin	F1
Chromosome	8452	T	0.091998	ciprofloxacin	F1
Chromosome	8486	C	5.98027e-05	ciprofloxacin	F1
Chromosome	8532	G	7.97369e-05	ciprofloxacin	F1
Chromosome	8615	C	3.98684e-05	ciprofloxacin	F1
Chromosome	8668	G	0.001276	ciprofloxacin	F1
Chromosome	8668	T	0.001276	ciprofloxacin	F1
Chromosome	8688	T	0.008911	ciprofloxacin	F1
Chromosome	8930	T	0.000997	ciprofloxacin	F1
Chromosome	8948	A	0.002472	ciprofloxacin	F1
Chromosome	9047	T	0.007276	ciprofloxacin	F1
Chromosome	9114	A	1.99342e-05	ciprofloxacin	F1
Chromosome	9121	A	0.000319	ciprofloxacin	F1
Chromosome	9125	T	0.000359	ciprofloxacin	F1
Chromosome	9143	C	0.113667	ciprofloxacin	F1
Chromosome	9224	G	9.96711e-05	ciprofloxacin	F1
Chromosome	9260	C	0.020034	ciprofloxacin	F1
Chromosome	9289	C	3.98684e-05	ciprofloxacin	F1
Chromosome	9304	A	0.091639	ciprofloxacin	F1
Chromosome	9392	T	7.97369e-05	ciprofloxacin	F1
Chromosome	9443	A	0.006618	ciprofloxacin	F1
Chromosome	9482	T	1.99342e-05	ciprofloxacin	F1
Chromosome	9557	C	0.001276	ciprofloxacin	F1
Chromosome	9596	T	0.007495	ciprofloxacin	F1
Chromosome	9611	T	0.000379	ciprofloxacin	F1
Chromosome	9656	T	0.000518	ciprofloxacin	F1
Chromosome	9719	C	1.99342e-05	ciprofloxacin	F1
Chromosome	9741	A	0.000159	ciprofloxacin	F1
Chromosome	9841	T	0.029866	ciprofloxacin	F1
Chromosome	9857	G	0.000419	ciprofloxacin	F1
Chromosome	9944	C	0.016944	ciprofloxacin	F1
Chromosome	9956	A	3.98684e-05	ciprofloxacin	F1
Chromosome	1416410	C	0.003909	ethambutol	F1
Chromosome	1416633	C	0.001536	ethambutol	F1
Chromosome	1416699	C	0.003113	ethambutol	F1
Chromosome	1416814	T	0.002594	ethambutol	F1
Chromosome	1416989	G	0.000818	ethambutol	F1
Chromosome	1417019	T	0.091947	ethambutol	F1
Chromosome	1417140	A	0.003133	ethambutol	F1
Chromosome	4239763	T	0.009907	ethambutol	F1
Chromosome	4239843	C	0.005362	ethambutol	F1
Chromosome	4239853	C	0.000658	ethambutol	F1
Chromosome	4240009	A	0.001595	ethambutol	F1
Chromosome	4240172	A	0.01224	ethambutol	F1
Chromosome	4240207	A	0.000897	ethambutol	F1
Chromosome	4240671	T	0.113787	ethambutol	F1
Chromosome	4240750	T	0.002751	ethambutol	F1
Chromosome	4240897	G	0.010645	ethambutol	F1
Chromosome	4241022	T	0.013396	ethambutol	F1
Chromosome	4241042	G	0.091919	ethambutol	F1
Chromosome	4241539	C	0.002771	ethambutol	F1
Chromosome	4241562	A	0.014951	ethambutol	F1
Chromosome	4241843	A	0.003289	ethambutol	F1
Chromosome	4242029	T	0.001256	ethambutol	F1
Chromosome	4242075	A	0.119789	ethambutol	F1
Chromosome	4242182	T	0.017782	ethambutol	F1
Chromosome	4242241	T	0.000797	ethambutol	F1
Chromosome	4242550	G	0.00628	ethambutol	F1
Chromosome	4242643	T	0.009309	ethambutol	F1
Chromosome	4242803	C	0.13721	ethambutol	F1
Chromosome	4242970	T	0.010665	ethambutol	F1
Chromosome	4243190	C	0.003549	ethambutol	F1
Chromosome	4243190	C	0.003549	ethambutol	F1
Chromosome	4243217	A	0.008673	ethambutol	F1
Chromosome	4243217	A	0.008673	ethambutol	F1
Chromosome	4243217	G	0.008673	ethambutol	F1
Chromosome	4243217	G	0.008673	ethambutol	F1
Chromosome	4243217	T	0.008673	ethambutol	F1
Chromosome	4243217	T	0.008673	ethambutol	F1
Chromosome	4243218	G	0.000957	ethambutol	F1
Chromosome	4243218	G	0.000957	ethambutol	F1
Chromosome	4243221	T	0.010368	ethambutol	F1
Chromosome	4243221	T	0.010368	ethambutol	F1
Chromosome	4243222	A	0.004745	ethambutol	F1
Chromosome	4243222	A	0.004745	ethambutol	F1
Chromosome	4243225	T	0.001575	ethambutol	F1
Chromosome	4243225	T	0.001575	ethambutol	F1
Chromosome	4243346	G	0.014674	ethambutol	F1
Chromosome	4243346	G	0.014674	ethambutol	F1
Chromosome	4243190	C	0.003549	ethambutol	F1
Chromosome	4243190	C	0.003549	ethambutol	F1
Chromosome	4243217	A	0.008673	ethambutol	F1
Chromosome	4243217	A	0.008673	ethambutol	F1
Chromosome	4243217	G	0.008673	ethambutol	F1
Chromosome	4243217	G	0.008673	ethambutol	F1
Chromosome	4243217	T	0.008673	ethambutol	F1
Chromosome	4243217	T	0.008673	ethambutol	F1
Chromosome	4243218	G	0.000957	ethambutol	F1
Chromosome	4243218	G	0.000957	ethambutol	F1
Chromosome	4243221	T	0.010368	ethambutol	F1
Chromosome	4243221	T	0.010368	ethambutol	F1
Chromosome	4243222	A	0.004745	ethambutol	F1
Chromosome	4243222	A	0.004745	ethambutol	F1
Chromosome	4243225	T	0.001575	ethambutol	F1
Chromosome	4243225	T	0.001575	ethambutol	F1
Chromosome	4243346	G	0.014674	ethambutol	F1
Chromosome	4243346	G	0.014674	ethambutol	F1
Chromosome	4243392	G	0.001336	ethambutol	F1
Chromosome	4243440	T	0.001176	ethambutol	F1
Chromosome	4243460	T	0.275676	ethambutol	F1
Chromosome	4243580	A	0.01818	ethambutol	F1
Chromosome	4243760	G	0.001096	ethambutol	F1
Chromosome	4243833	A	0.002133	ethambutol	F1
Chromosome	4243848	A	0.055138	ethambutol	F1
Chromosome	4243991	G	0.000877	ethambutol	F1
Chromosome	4244096	T	0.021409	ethambutol	F1
Chromosome	4244154	G	0.001057	ethambutol	F1
Chromosome	4244220	T	0.020572	ethambutol	F1
Chromosome	4244350	C	0.000738	ethambutol	F1
Chromosome	4244379	T	0.003289	ethambutol	F1
Chromosome	4244420	C	0.020034	ethambutol	F1
Chromosome	4244635	C	0.005422	ethambutol	F1
Chromosome	4244958	A	0.000758	ethambutol	F1
Chromosome	4245055	A	0.003907	ethambutol	F1
Chromosome	4245131	A	0.004186	ethambutol	F1
Chromosome	4245147	T	0.005362	ethambutol	F1
Chromosome	4245218	T	0.003907	ethambutol	F1
Chromosome	4245670	G	0.002711	ethambutol	F1
Chromosome	4245969	T	0.091919	ethambutol	F1
Chromosome	4246085	T	0.005941	ethambutol	F1
Chromosome	4246088	G	0.003807	ethambutol	F1
Chromosome	4246508	A	0.00895	ethambutol	F1
Chromosome	4246508	A	0.00895	ethambutol	F1
Chromosome	4246551	G	0.010288	ethambutol	F1
Chromosome	4246551	G	0.010288	ethambutol	F1
Chromosome	4246567	T	0.002534	ethambutol	F1
Chromosome	4246567	T	0.002534	ethambutol	F1
Chromosome	4246508	A	0.00895	ethambutol	F1
Chromosome	4246508	A	0.00895	ethambutol	F1
Chromosome	4246551	G	0.010288	ethambutol	F1
Chromosome	4246551	G	0.010288	ethambutol	F1
Chromosome	4246567	T	0.002534	ethambutol	F1
Chromosome	4246567	T	0.002534	ethambutol	F1
Chromosome	4246864	T	0.01519	ethambutol	F1
Chromosome	4246930	C	0.002233	ethambutol	F1
Chromosome	4246979	T	0.002711	ethambutol	F1
Chromosome	4247121	T	0.002651	ethambutol	F1
Chromosome	4247173	A	0.001535	ethambutol	F1
Chromosome	4247249	C	0.001794	ethambutol	F1
Chromosome	4247399	C	0.001216	ethambutol	F1
Chromosome	4247402	G	0.00301	ethambutol	F1
Chromosome	4247429	C	0.075699	ethambutol	F1
Chromosome	4247429	G	0.075699	ethambutol	F1
Chromosome	4247431	A	0.040397	ethambutol	F1
Chromosome	4247431	C	0.040397	ethambutol	F1
Chromosome	4247431	T	0.040397	ethambutol	F1
Chromosome	4247469	C	0.003867	ethambutol	F1
Chromosome	4247495	T	0.001156	ethambutol	F1
Chromosome	4247496	G	0.000997	ethambutol	F1
Chromosome	4247513	C	0.001316	ethambutol	F1
Chromosome	4247574	C	0.010029	ethambutol	F1
Chromosome	4247578	A	0.01826	ethambutol	F1
Chromosome	4247646	C	0.113687	ethambutol	F1
Chromosome	4247728	C	0.001057	ethambutol	F1
Chromosome	4247729	A	0.004805	ethambutol	F1
Chromosome	4247729	T	0.004805	ethambutol	F1
Chromosome	4247730	A	0.014079	ethambutol	F1
Chromosome	4247730	C	0.014079	ethambutol	F1
Chromosome	4247781	C	0.001236	ethambutol	F1
Chromosome	4247847	G	0.002931	ethambutol	F1
Chromosome	4247880	C	0.004067	ethambutol	F1
Chromosome	4248002	A	0.003569	ethambutol	F1
Chromosome	4248003	C	0.022513	ethambutol	F1
Chromosome	4248003	G	0.022513	ethambutol	F1
Chromosome	4248115	T	0.028193	ethambutol	F1
Chromosome	4248200	C	0.000758	ethambutol	F1
Chromosome	4249012	A	0.003648	ethambutol	F1
Chromosome	4249195	A	0.00301	ethambutol	F1
Chromosome	4249354	C	0.001136	ethambutol	F1
Chromosome	4249408	A	0.041305	ethambutol	F1
Chromosome	4249518	G	0.001316	ethambutol	F1
Chromosome	4249583	A	0.005104	ethambutol	F1
Chromosome	4249594	A	0.007555	ethambutol	F1
Chromosome	4249673	C	0.001336	ethambutol	F1
Chromosome	4249678	A	0.002074	ethambutol	F1
Chromosome	4249732	G	0.010167	ethambutol	F1
Chromosome	4249757	G	0.008891	ethambutol	F1
Chromosome	4249822	A	0.001096	ethambutol	F1
Chromosome	4268861	G	0.001973	ethambutol	F1
Chromosome	4268928	A	0.009788	ethambutol	F1
Chromosome	4269031	T	0.004007	ethambutol	F1
Chromosome	4268861	G	0.001973	ethambutol	F1
Chromosome	4268928	A	0.009788	ethambutol	F1
Chromosome	4269031	T	0.004007	ethambutol	F1
Chromosome	4269089	T	0.002372	ethambutol	F1
Chromosome	4269124	A	0.001376	ethambutol	F1
Chromosome	4269152	A	0.001694	ethambutol	F1
Chromosome	4269271	G	0.002193	ethambutol	F1
Chromosome	4269296	C	0.001455	ethambutol	F1
Chromosome	4269351	A	0.01519	ethambutol	F1
Chromosome	4269375	T	0.009788	ethambutol	F1
Chromosome	4269387	G	0.113667	ethambutol	F1
Chromosome	4269522	A	0.00317	ethambutol	F1
Chromosome	4269540	A	0.004665	ethambutol	F1
Chromosome	4269606	G	0.113667	ethambutol	F1
Chromosome	4269689	T	0.001256	ethambutol	F1
Chromosome	4269731	A	0.001376	ethambutol	F1
Chromosome	575283	G	0.002073	ethionamide	F1
Chromosome	575368	C	0.018161	ethionamide	F1
Chromosome	575679	G	0.074258	ethionamide	F1
Chromosome	575837	T	0.001136	ethionamide	F1
Chromosome	575907	T	0.226307	ethionamide	F1
Chromosome	576000	C	0.00724	ethionamide	F1
Chromosome	576077	T	0.016946	ethionamide	F1
Chromosome	576400	T	0.000478	ethionamide	F1
Chromosome	1673249	T	0.00315	ethionamide	F1
Chromosome	1673406	T	0.000818	ethionamide	F1
Chromosome	1673423	T	0.008293	ethionamide	F1
Chromosome	1673425	T	0.076552	ethionamide	F1
Chromosome	1673432	A	0.006719	ethionamide	F1
Chromosome	1673432	C	0.006719	ethionamide	F1
Chromosome	1673865	T	0.000977	ethionamide	F1
Chromosome	1673865	T	0.000977	ethionamide	F1
Chromosome	1674048	A	0.010526	ethionamide	F1
Chromosome	1674048	A	0.010526	ethionamide	F1
Chromosome	1674162	T	0.016087	ethionamide	F1
Chromosome	1674162	T	0.016087	ethionamide	F1
Chromosome	1674210	C	0.007835	ethionamide	F1
Chromosome	1674210	C	0.007835	ethionamide	F1
Chromosome	1674263	C	0.003508	ethionamide	F1
Chromosome	1674263	C	0.003508	ethionamide	F1
Chromosome	1673865	T	0.000977	ethionamide	F1
Chromosome	1673865	T	0.000977	ethionamide	F1
Chromosome	1674048	A	0.010526	ethionamide	F1
Chromosome	1674048	A	0.010526	ethionamide	F1
Chromosome	1674162	T	0.016087	ethionamide	F1
Chromosome	1674162	T	0.016087	ethionamide	F1
Chromosome	1674210	C	0.007835	ethionamide	F1
Chromosome	1674210	C	0.007835	ethionamide	F1
Chromosome	1674263	C	0.003508	ethionamide	F1
Chromosome	1674263	C	0.003508	ethionamide	F1
Chromosome	1674481	G	0.0061	ethionamide	F1
Chromosome	1674685	T	0.000618	ethionamide	F1
Chromosome	1674782	C	0.005781	ethionamide	F1
Chromosome	1675173	T	0.001934	ethionamide	F1
Chromosome	1675193	G	0.006938	ethionamide	F1
Chromosome	2101625	T	0.000658	ethionamide	F1
Chromosome	2101831	T	0.001097	ethionamide	F1
Chromosome	2102106	G	0.001535	ethionamide	F1
Chromosome	2102240	T	0.007058	ethionamide	F1
Chromosome	2102990	G	0.031383	ethionamide	F1
Chromosome	2103173	G	0.010388	ethionamide	F1
Chromosome	3448348	A	0.00333	ethionamide	F1
Chromosome	3448439	G	0.001236	ethionamide	F1
Chromosome	3448496	CAGGGTCCA	0.003706	ethionamide	F1
Chromosome	3448497	A	0.013938	ethionamide	F1
Chromosome	3448498	GACGCGGTGCGCGGCTTCACC	0.00374	ethionamide	F1
Chromosome	3448500	AGGCGCTGC	0.013879	ethionamide	F1
Chromosome	3448500	G	0.013879	ethionamide	F1
Chromosome	3448501	T	0.013974	ethionamide	F1
Chromosome	3448503	CAGGAG	0.003037	ethionamide	F1
Chromosome	3448506	GCTGGTCGCCAGGCATCCGGTC	0.002044	ethionamide	F1
Chromosome	3448507	ACGCGGTGCGCGGCTTC	0.006937	ethionamide	F1
Chromosome	3448507	ACGCGGTGCGCGGCTTCACCGAGGCGCTGCGCCAGGAGATGCTGGTCGCCAGGCATCCGGTCAAGGTG	0.006937	ethionamide	F1
Chromosome	3448522	T	0.001396	ethionamide	F1
Chromosome	3448567	G	0.009738	ethionamide	F1
Chromosome	3448598	C	0.0022	ethionamide	F1
Chromosome	3448608	A	0.033652	ethionamide	F1
Chromosome	3448714	C	0.098801	ethionamide	F1
Chromosome	3448727	G	0.00124	ethionamide	F1
Chromosome	3448745	G	0.001645	ethionamide	F1
Chromosome	3448783	A	0.012591	ethionamide	F1
Chromosome	3448894	G	0.002585	ethionamide	F1
Chromosome	3449145	A	0.000684	ethionamide	F1
Chromosome	3449437	G	0.00124	ethionamide	F1
Chromosome	3449616	A	0.000854	ethionamide	F1
Chromosome	3449642	G	0.003204	ethionamide	F1
Chromosome	3449709	G	0.000961	ethionamide	F1
Chromosome	3449738	G	0.000406	ethionamide	F1
Chromosome	3450065	C	0.016398	ethionamide	F1
Chromosome	3450169	C	0.003635	ethionamide	F1
Chromosome	3450182	AC	0.001967	ethionamide	F1
Chromosome	3450182	A	0.001967	ethionamide	F1
Chromosome	4325923	A	0.022892	ethionamide	F1
Chromosome	4326082	GT	0.000858	ethionamide	F1
Chromosome	4326087	G	0.002674	ethionamide	F1
Chromosome	4326116	A	0.001497	ethionamide	F1
Chromosome	4326148	A	0.013334	ethionamide	F1
Chromosome	4326207	G	0.000459	ethionamide	F1
Chromosome	4326231	C	0.001038	ethionamide	F1
Chromosome	4326333	G	0.009703	ethionamide	F1
Chromosome	4326341	A	0.001637	ethionamide	F1
Chromosome	4326419	G	0.000898	ethionamide	F1
Chromosome	4326426	C	0.000659	ethionamide	F1
Chromosome	4326439	T	0.016809	ethionamide	F1
Chromosome	4326452	A	0.000659	ethionamide	F1
Chromosome	4326463	G	0.000799	ethionamide	F1
Chromosome	4326474	C	0.004592	ethionamide	F1
Chromosome	4326513	G	0.001618	ethionamide	F1
Chromosome	4326533	A	0.003576	ethionamide	F1
Chromosome	4326632	G	0.003694	ethionamide	F1
Chromosome	4326676	C	0.025482	ethionamide	F1
Chromosome	4326705	G	0.001498	ethionamide	F1
Chromosome	4326721	GC	0.000959	ethionamide	F1
Chromosome	4326739	C	0.009066	ethionamide	F1
Chromosome	4326876	T	0.000799	ethionamide	F1
Chromosome	4326900	A	0.000501	ethionamide	F1
Chromosome	4326992	A	0.000902	ethionamide	F1
Chromosome	4326994	C	0.000662	ethionamide	F1
Chromosome	4327042	A	0.001362	ethionamide	F1
Chromosome	4327065	G	0.000881	ethionamide	F1
Chromosome	4327363	C	0.003407	ethionamide	F1
Chromosome	4327363	C	0.003407	ethionamide	F1
Chromosome	4327450	A	0.001803	ethionamide	F1
Chromosome	4327450	A	0.001803	ethionamide	F1
Chromosome	4327472	C	0.001563	ethionamide	F1
Chromosome	4327472	C	0.001563	ethionamide	F1
Chromosome	4327472	G	0.001563	ethionamide	F1
Chromosome	4327472	G	0.001563	ethionamide	F1
Chromosome	4327480	G	0.00523	ethionamide	F1
Chromosome	4327480	G	0.00523	ethionamide	F1
Chromosome	4327484	C	0.004969	ethionamide	F1
Chromosome	4327484	C	0.004969	ethionamide	F1
Chromosome	4327831	A	0.004487	ethionamide	F1
Chromosome	4327831	A	0.004487	ethionamide	F1
Chromosome	4327876	C	0.001963	ethionamide	F1
Chromosome	4327876	C	0.001963	ethionamide	F1
Chromosome	4328004	A	0.009116	ethionamide	F1
Chromosome	4328004	A	0.009116	ethionamide	F1
Chromosome	4328005	G	0.001863	ethionamide	F1
Chromosome	4328005	G	0.001863	ethionamide	F1
Chromosome	4328127	C	0.001242	ethionamide	F1
Chromosome	4328127	C	0.001242	ethionamide	F1
Chromosome	4328212	C	0.006368	ethionamide	F1
Chromosome	4328212	C	0.006368	ethionamide	F1
Chromosome	4328317	A	0.003385	ethionamide	F1
Chromosome	4328317	A	0.003385	ethionamide	F1
Chromosome	4328376	G	0.007568	ethionamide	F1
Chromosome	4328376	G	0.007568	ethionamide	F1
Chromosome	4328492	A	0.120416	ethionamide	F1
Chromosome	4329152	G	0.000679	ethionamide	F1
Chromosome	4329228	C	0.000479	ethionamide	F1
Chromosome	4329782	A	0.487147	ethionamide	F1
Chromosome	4329783	A	0.002832	ethionamide	F1
Chromosome	4329878	A	0.00341	ethionamide	F1
Chromosome	4329958	G	0.003031	ethionamide	F1
Chromosome	4327363	C	0.003407	ethionamide	F1
Chromosome	4327363	C	0.003407	ethionamide	F1
Chromosome	4327450	A	0.001803	ethionamide	F1
Chromosome	4327450	A	0.001803	ethionamide	F1
Chromosome	4327472	C	0.001563	ethionamide	F1
Chromosome	4327472	C	0.001563	ethionamide	F1
Chromosome	4327472	G	0.001563	ethionamide	F1
Chromosome	4327472	G	0.001563	ethionamide	F1
Chromosome	4327480	G	0.00523	ethionamide	F1
Chromosome	4327480	G	0.00523	ethionamide	F1
Chromosome	4327484	C	0.004969	ethionamide	F1
Chromosome	4327484	C	0.004969	ethionamide	F1
Chromosome	4327831	A	0.004487	ethionamide	F1
Chromosome	4327831	A	0.004487	ethionamide	F1
Chromosome	4327876	C	0.001963	ethionamide	F1
Chromosome	4327876	C	0.001963	ethionamide	F1
Chromosome	4328004	A	0.009116	ethionamide	F1
Chromosome	4328004	A	0.009116	ethionamide	F1
Chromosome	4328005	G	0.001863	ethionamide	F1
Chromosome	4328005	G	0.001863	ethionamide	F1
Chromosome	4328127	C	0.001242	ethionamide	F1
Chromosome	4328127	C	0.001242	ethionamide	F1
Chromosome	4328212	C	0.006368	ethionamide	F1
Chromosome	4328212	C	0.006368	ethionamide	F1
Chromosome	4328317	A	0.003385	ethionamide	F1
Chromosome	4328317	A	0.003385	ethionamide	F1
Chromosome	4328376	G	0.007568	ethionamide	F1
Chromosome	4328376	G	0.007568	ethionamide	F1
Chromosome	575283	G	0.002073	isoniazid	F1
Chromosome	575368	C	0.018161	isoniazid	F1
Chromosome	575679	G	0.074258	isoniazid	F1
Chromosome	575837	T	0.001136	isoniazid	F1
Chromosome	575907	T	0.226307	isoniazid	F1
Chromosome	575909	G	0.001096	isoniazid	F1
Chromosome	576000	C	0.00724	isoniazid	F1
Chromosome	576077	T	0.016946	isoniazid	F1
Chromosome	1405892	G	0.001419	isoniazid	F1
Chromosome	1405937	C	0.002533	isoniazid	F1
Chromosome	1406101	A	0.005424	isoniazid	F1
Chromosome	1406253	A	0.001436	isoniazid	F1
Chromosome	1406312	G	0.016052	isoniazid	F1
Chromosome	1406503	G	0.001456	isoniazid	F1
Chromosome	1406613	G	0.001077	isoniazid	F1
Chromosome	1406685	G	0.001496	isoniazid	F1
Chromosome	1406760	TG	0.258261	isoniazid	F1
Chromosome	1407079	C	0.001516	isoniazid	F1
Chromosome	1407489	T	0.000997	isoniazid	F1
Chromosome	1673221	T	0.000758	isoniazid	F1
Chromosome	1673249	T	0.00315	isoniazid	F1
Chromosome	1673338	A	0.005382	isoniazid	F1
Chromosome	1673393	C	0.000857	isoniazid	F1
Chromosome	1673423	T	0.008293	isoniazid	F1
Chromosome	1673425	T	0.076552	isoniazid	F1
Chromosome	1673432	A	0.006719	isoniazid	F1
Chromosome	1673432	C	0.006719	isoniazid	F1
Chromosome	1673680	G	0.001037	isoniazid	F1
Chromosome	1673865	T	0.000977	isoniazid	F1
Chromosome	1673865	T	0.000977	isoniazid	F1
Chromosome	1674048	A	0.010526	isoniazid	F1
Chromosome	1674048	A	0.010526	isoniazid	F1
Chromosome	1674162	T	0.016087	isoniazid	F1
Chromosome	1674162	T	0.016087	isoniazid	F1
Chromosome	1674210	C	0.007835	isoniazid	F1
Chromosome	1674210	C	0.007835	isoniazid	F1
Chromosome	1674263	C	0.003508	isoniazid	F1
Chromosome	1674263	C	0.003508	isoniazid	F1
Chromosome	1673865	T	0.000977	isoniazid	F1
Chromosome	1673865	T	0.000977	isoniazid	F1
Chromosome	1674048	A	0.010526	isoniazid	F1
Chromosome	1674048	A	0.010526	isoniazid	F1
Chromosome	1674162	T	0.016087	isoniazid	F1
Chromosome	1674162	T	0.016087	isoniazid	F1
Chromosome	1674210	C	0.007835	isoniazid	F1
Chromosome	1674210	C	0.007835	isoniazid	F1
Chromosome	1674263	C	0.003508	isoniazid	F1
Chromosome	1674263	C	0.003508	isoniazid	F1
Chromosome	1674434	C	0.003349	isoniazid	F1
Chromosome	1674481	G	0.0061	isoniazid	F1
Chromosome	1674782	C	0.005781	isoniazid	F1
Chromosome	1674883	G	0.003449	isoniazid	F1
Chromosome	1675173	T	0.001934	isoniazid	F1
Chromosome	1675193	G	0.006938	isoniazid	F1
Chromosome	2101831	T	0.001097	isoniazid	F1
Chromosome	2101921	T	0.005363	isoniazid	F1
Chromosome	2102106	G	0.001535	isoniazid	F1
Chromosome	2102193	A	0.001774	isoniazid	F1
Chromosome	2102240	T	0.007058	isoniazid	F1
Chromosome	2102990	G	0.031383	isoniazid	F1
Chromosome	2103022	C	0.001136	isoniazid	F1
Chromosome	2103112	A	0.005363	isoniazid	F1
Chromosome	2103173	G	0.010388	isoniazid	F1
Chromosome	2103221	A	0.000997	isoniazid	F1
Chromosome	2103226	C	0.001435	isoniazid	F1
Chromosome	2153707	A	0.001377	isoniazid	F1
Chromosome	2153718	G	0.001237	isoniazid	F1
Chromosome	2153725	C	0.281179	isoniazid	F1
Chromosome	2153782	GTCTGACAA	0.001776	isoniazid	F1
Chromosome	2154459	A	0.001576	isoniazid	F1
Chromosome	2154678	G	0.001696	isoniazid	F1
Chromosome	2154707	G	0.001038	isoniazid	F1
Chromosome	2154724	A	0.487179	isoniazid	F1
Chromosome	2154915	C	0.001337	isoniazid	F1
Chromosome	2155167	T	0.003751	isoniazid	F1
Chromosome	2155168	G	0.264122	isoniazid	F1
Chromosome	2155168	T	0.264122	isoniazid	F1
Chromosome	2155389	C	0.00437	isoniazid	F1
Chromosome	2155503	A	0.015205	isoniazid	F1
Chromosome	2156025	T	0.010616	isoniazid	F1
Chromosome	2156096	A	0.000778	isoniazid	F1
Chromosome	2156112	G	0.000778	isoniazid	F1
Chromosome	2156173	T	0.001098	isoniazid	F1
Chromosome	2156196	A	0.012571	isoniazid	F1
Chromosome	2156389	G	0.009629	isoniazid	F1
Chromosome	2156465	A	0.001776	isoniazid	F1
Chromosome	2518076	T	0.089943	isoniazid	F1
Chromosome	2518123	A	0.001156	isoniazid	F1
Chromosome	2518132	T	0.113667	isoniazid	F1
Chromosome	2518496	T	0.001296	isoniazid	F1
Chromosome	2518678	T	0.000877	isoniazid	F1
Chromosome	2518919	A	0.048101	isoniazid	F1
Chromosome	2519035	T	0.001774	isoniazid	F1
Chromosome	2519048	A	0.01816	isoniazid	F1
Chromosome	2519445	A	0.001037	isoniazid	F1
Chromosome	2726051	A	0.091924	isoniazid	F1
Chromosome	2726070	A	0.00311	isoniazid	F1
Chromosome	2726105	A	0.119744	isoniazid	F1
Chromosome	2726112	T	0.001336	isoniazid	F1
Chromosome	2726121	T	0.001077	isoniazid	F1
Chromosome	2726139	T	0.001057	isoniazid	F1
Chromosome	2726141	A	0.002732	isoniazid	F1
Chromosome	2726141	T	0.002732	isoniazid	F1
Chromosome	2726142	A	0.001555	isoniazid	F1
Chromosome	2726145	A	0.00331	isoniazid	F1
Chromosome	2726146	GT	0.001655	isoniazid	F1
Chromosome	2726210	C	0.004266	isoniazid	F1
Chromosome	2726323	G	0.002751	isoniazid	F1
Chromosome	2726378	A	0.001037	isoniazid	F1
Chromosome	2726409	C	0.001695	isoniazid	F1
Chromosome	2726418	A	0.001316	isoniazid	F1
Chromosome	2726468	A	0.001754	isoniazid	F1
Chromosome	3065023	A	0.001396	isoniazid	F1
Chromosome	3065129	A	0.00313	isoniazid	F1
Chromosome	3065293	G	0.00333	isoniazid	F1
Chromosome	3065305	A	0.004506	isoniazid	F1
Chromosome	3065453	A	0.001296	isoniazid	F1
Chromosome	3065517	A	0.00317	isoniazid	F1
Chromosome	3065616	A	0.001655	isoniazid	F1
Chromosome	3065711	T	0.004326	isoniazid	F1
Chromosome	3065824	A	0.011124	isoniazid	F1
Chromosome	3066099	T	0.009669	isoniazid	F1
Chromosome	3066276	T	0.002213	isoniazid	F1
Chromosome	3066280	A	0.016944	isoniazid	F1
Chromosome	3066299	A	0.001156	isoniazid	F1
Chromosome	1471647	C	0.001435	kanamycin	F1
Chromosome	1471842	G	0.001754	kanamycin	F1
Chromosome	1472328	C	0.002195	kanamycin	F1
Chromosome	1472359	C	0.025054	kanamycin	F1
Chromosome	1472362	T	0.013785	kanamycin	F1
Chromosome	1472723	A	0.001624	kanamycin	F1
Chromosome	1472751	G	0.001904	kanamycin	F1
Chromosome	1472753	C	0.000882	kanamycin	F1
Chromosome	1472920	GT	0.000759	kanamycin	F1
Chromosome	1473246	G	0.044945	kanamycin	F1
Chromosome	1473329	T	0.000638	kanamycin	F1
Chromosome	2714109	A	0.001436	kanamycin	F1
Chromosome	2714526	G	0.006921	kanamycin	F1
Chromosome	2714846	T	0.027789	kanamycin	F1
Chromosome	2715016	T	0.001516	kanamycin	F1
Chromosome	2715340	T	0.000618	kanamycin	F1
Chromosome	2715342	G	0.006842	kanamycin	F1
Chromosome	2715342	T	0.006842	kanamycin	F1
Chromosome	2715346	A	0.004291	kanamycin	F1
Chromosome	2715369	A	0.006104	kanamycin	F1
Chromosome	2715432	A	0.00339	kanamycin	F1
Chromosome	3568359	C	0.006339	kanamycin	F1
Chromosome	3568434	CAA	0.001276	kanamycin	F1
Chromosome	3568438	T	0.001276	kanamycin	F1
Chromosome	3568442	G	0.001216	kanamycin	F1
Chromosome	3568443	T	0.001216	kanamycin	F1
Chromosome	3568488	G	0.01818	kanamycin	F1
Chromosome	3568555	G	0.001076	kanamycin	F1
Chromosome	3568736	C	0.000618	kanamycin	F1
Chromosome	3568779	G	0.007855	kanamycin	F1
Chromosome	3568795	C	0.002253	kanamycin	F1
Chromosome	3568854	A	0.002711	kanamycin	F1
Chromosome	3568857	A	0.004266	kanamycin	F1
Chromosome	3568874	A	0.000538	kanamycin	F1
Chromosome	5075	T	0.016865	levofloxacin	F1
Chromosome	5076	GT	0.002831	levofloxacin	F1
Chromosome	5078	CG	0.001755	levofloxacin	F1
Chromosome	5520	T	0.025596	levofloxacin	F1
Chromosome	5752	A	0.010606	levofloxacin	F1
Chromosome	6052	G	0.00301	levofloxacin	F1
Chromosome	6112	C	0.091919	levofloxacin	F1
Chromosome	6124	T	0.022885	levofloxacin	F1
Chromosome	6140	T	0.028466	levofloxacin	F1
Chromosome	6144	G	0.000917	levofloxacin	F1
Chromosome	6406	T	0.010346	levofloxacin	F1
Chromosome	6446	T	0.020552	levofloxacin	F1
Chromosome	6575	T	0.000698	levofloxacin	F1
Chromosome	6579	T	0.000558	levofloxacin	F1
Chromosome	6608	C	0.001176	levofloxacin	F1
Chromosome	6620	A	0.001156	levofloxacin	F1
Chromosome	6735	C	0.000857	levofloxacin	F1
Chromosome	6742	C	0.001396	levofloxacin	F1
Chromosome	6750	T	0.000797	levofloxacin	F1
Chromosome	6815	C	0.001814	levofloxacin	F1
Chromosome	6817	A	0.005701	levofloxacin	F1
Chromosome	6963	A	0.000937	levofloxacin	F1
Chromosome	7221	C	0.003229	levofloxacin	F1
Chromosome	7221	C	0.003229	levofloxacin	F1
Chromosome	7222	T	0.025596	levofloxacin	F1
Chromosome	7222	T	0.025596	levofloxacin	F1
Chromosome	7268	T	0.013336	levofloxacin	F1
Chromosome	7268	T	0.013336	levofloxacin	F1
Chromosome	7283	T	0.000598	levofloxacin	F1
Chromosome	7283	T	0.000598	levofloxacin	F1
Chromosome	7323	G	0.002612	levofloxacin	F1
Chromosome	7323	G	0.002612	levofloxacin	F1
Chromosome	7221	C	0.003229	levofloxacin	F1
Chromosome	7221	C	0.003229	levofloxacin	F1
Chromosome	7222	T	0.025596	levofloxacin	F1
Chromosome	7222	T	0.025596	levofloxacin	F1
Chromosome	7268	T	0.013336	levofloxacin	F1
Chromosome	7268	T	0.013336	levofloxacin	F1
Chromosome	7283	T	0.000598	levofloxacin	F1
Chromosome	7283	T	0.000598	levofloxacin	F1
Chromosome	7323	G	0.002612	levofloxacin	F1
Chromosome	7323	G	0.002612	levofloxacin	F1
Chromosome	7563	T	0.001057	levofloxacin	F1
Chromosome	7570	T	0.027389	levofloxacin	F1
Chromosome	7572	C	0.005625	levofloxacin	F1
Chromosome	7581	A	0.008008	levofloxacin	F1
Chromosome	7581	C	0.008008	levofloxacin	F1
Chromosome	7581	T	0.008008	levofloxacin	F1
Chromosome	7582	C	0.040117	levofloxacin	F1
Chromosome	7582	G	0.040117	levofloxacin	F1
Chromosome	7585	C	0.091661	levofloxacin	F1
Chromosome	7634	T	0.001874	levofloxacin	F1
Chromosome	7879	G	0.001256	levofloxacin	F1
Chromosome	7892	A	0.01824	levofloxacin	F1
Chromosome	8040	A	0.048102	levofloxacin	F1
Chromosome	8056	T	0.005522	levofloxacin	F1
Chromosome	8101	T	0.000797	levofloxacin	F1
Chromosome	8285	T	0.010705	levofloxacin	F1
Chromosome	8414	T	0.00289	levofloxacin	F1
Chromosome	8452	T	0.091998	levofloxacin	F1
Chromosome	8688	T	0.008911	levofloxacin	F1
Chromosome	8715	T	0.001615	levofloxacin	F1
Chromosome	8741	T	0.003209	levofloxacin	F1
Chromosome	8948	A	0.002472	levofloxacin	F1
Chromosome	8978	T	0.001794	levofloxacin	F1
Chromosome	9047	T	0.007276	levofloxacin	F1
Chromosome	9138	G	0.007854	levofloxacin	F1
Chromosome	9143	C	0.113667	levofloxacin	F1
Chromosome	9260	C	0.020034	levofloxacin	F1
Chromosome	9304	A	0.091639	levofloxacin	F1
Chromosome	9443	A	0.006618	levofloxacin	F1
Chromosome	9524	A	0.000957	levofloxacin	F1
Chromosome	9596	T	0.007495	levofloxacin	F1
Chromosome	9620	A	0.000857	levofloxacin	F1
Chromosome	9841	T	0.029866	levofloxacin	F1
Chromosome	9944	C	0.016944	levofloxacin	F1
Chromosome	9967	C	0.000718	levofloxacin	F1
Chromosome	5075	T	0.016865	moxifloxacin	F1
Chromosome	5076	GT	0.002831	moxifloxacin	F1
Chromosome	5078	CG	0.001755	moxifloxacin	F1
Chromosome	5520	T	0.025596	moxifloxacin	F1
Chromosome	5752	A	0.010606	moxifloxacin	F1
Chromosome	6052	G	0.00301	moxifloxacin	F1
Chromosome	6112	C	0.091919	moxifloxacin	F1
Chromosome	6124	T	0.022885	moxifloxacin	F1
Chromosome	6140	T	0.028466	moxifloxacin	F1
Chromosome	6144	G	0.000917	moxifloxacin	F1
Chromosome	6406	T	0.010346	moxifloxacin	F1
Chromosome	6446	T	0.020552	moxifloxacin	F1
Chromosome	6575	T	0.000698	moxifloxacin	F1
Chromosome	6576	A	0.000439	moxifloxacin	F1
Chromosome	6579	T	0.000558	moxifloxacin	F1
Chromosome	6608	C	0.001176	moxifloxacin	F1
Chromosome	6620	A	0.001156	moxifloxacin	F1
Chromosome	6735	C	0.000857	moxifloxacin	F1
Chromosome	6735	G	0.000857	moxifloxacin	F1
Chromosome	6742	C	0.001396	moxifloxacin	F1
Chromosome	6750	T	0.000797	moxifloxacin	F1
Chromosome	6773	A	0.001375	moxifloxacin	F1
Chromosome	6817	A	0.005701	moxifloxacin	F1
Chromosome	6963	A	0.000937	moxifloxacin	F1
Chromosome	7221	C	0.003229	moxifloxacin	F1
Chromosome	7221	C	0.003229	moxifloxacin	F1
Chromosome	7222	T	0.025596	moxifloxacin	F1
Chromosome	7222	T	0.025596	moxifloxacin	F1
Chromosome	7268	T	0.013336	moxifloxacin	F1
Chromosome	7268	T	0.013336	moxifloxacin	F1
Chromosome	7283	T	0.000598	moxifloxacin	F1
Chromosome	7283	T	0.000598	moxifloxacin	F1
Chromosome	7323	G	0.002612	moxifloxacin	F1
Chromosome	7323	G	0.002612	moxifloxacin	F1
Chromosome	7221	C	0.003229	moxifloxacin	F1
Chromosome	7221	C	0.003229	moxifloxacin	F1
Chromosome	7222	T	0.025596	moxifloxacin	F1
Chromosome	7222	T	0.025596	moxifloxacin	F1
Chromosome	7268	T	0.013336	moxifloxacin	F1
Chromosome	7268	T	0.013336	moxifloxacin	F1
Chromosome	7283	T	0.000598	moxifloxacin	F1
Chromosome	7283	T	0.000598	moxifloxacin	F1
Chromosome	7323	G	0.002612	moxifloxacin	F1
Chromosome	7323	G	0.002612	moxifloxacin	F1
Chromosome	7563	T	0.001057	moxifloxacin	F1
Chromosome	7570	T	0.027389	moxifloxacin	F1
Chromosome	7572	C	0.005625	moxifloxacin	F1
Chromosome	7581	A	0.008008	moxifloxacin	F1
Chromosome	7581	C	0.008008	moxifloxacin	F1
Chromosome	7581	T	0.008008	moxifloxacin	F1
Chromosome	7582	C	0.040117	moxifloxacin	F1
Chromosome	7582	G	0.040117	moxifloxacin	F1
Chromosome	7585	C	0.091661	moxifloxacin	F1
Chromosome	7634	T	0.001874	moxifloxacin	F1
Chromosome	7879	G	0.001256	moxifloxacin	F1
Chromosome	7892	A	0.01824	moxifloxacin	F1
Chromosome	8040	A	0.048102	moxifloxacin	F1
Chromosome	8056	T	0.005522	moxifloxacin	F1
Chromosome	8101	T	0.000797	moxifloxacin	F1
Chromosome	8164	A	0.000578	moxifloxacin	F1
Chromosome	8285	T	0.010705	moxifloxacin	F1
Chromosome	8414	T	0.00289	moxifloxacin	F1
Chromosome	8452	T	0.091998	moxifloxacin	F1
Chromosome	8688	T	0.008911	moxifloxacin	F1
Chromosome	8694	T	0.000578	moxifloxacin	F1
Chromosome	8715	T	0.001615	moxifloxacin	F1
Chromosome	8741	T	0.003209	moxifloxacin	F1
Chromosome	8948	A	0.002472	moxifloxacin	F1
Chromosome	9047	T	0.007276	moxifloxacin	F1
Chromosome	9138	G	0.007854	moxifloxacin	F1
Chromosome	9143	C	0.113667	moxifloxacin	F1
Chromosome	9260	C	0.020034	moxifloxacin	F1
Chromosome	9304	A	0.091639	moxifloxacin	F1
Chromosome	9443	A	0.006618	moxifloxacin	F1
Chromosome	9524	A	0.000957	moxifloxacin	F1
Chromosome	9596	T	0.007495	moxifloxacin	F1
Chromosome	9620	A	0.000857	moxifloxacin	F1
Chromosome	9841	T	0.029866	moxifloxacin	F1
Chromosome	9944	C	0.016944	moxifloxacin	F1
Chromosome	9967	C	0.000718	moxifloxacin	F1
Chromosome	5075	T	0.016865	ofloxacin	F1
Chromosome	5086	C	0.000259	ofloxacin	F1
Chromosome	5520	T	0.025596	ofloxacin	F1
Chromosome	6028	T	0.000399	ofloxacin	F1
Chromosome	6112	C	0.091919	ofloxacin	F1
Chromosome	6124	T	0.022885	ofloxacin	F1
Chromosome	6140	T	0.028466	ofloxacin	F1
Chromosome	6144	G	0.000917	ofloxacin	F1
Chromosome	6446	T	0.020552	ofloxacin	F1
Chromosome	6575	T	0.000698	ofloxacin	F1
Chromosome	6576	A	0.000439	ofloxacin	F1
Chromosome	6608	C	0.001176	ofloxacin	F1
Chromosome	6620	A	0.001156	ofloxacin	F1
Chromosome	6620	C	0.001156	ofloxacin	F1
Chromosome	6724	T	0.00012	ofloxacin	F1
Chromosome	6735	C	0.000857	ofloxacin	F1
Chromosome	6742	C	0.001396	ofloxacin	F1
Chromosome	6750	T	0.000797	ofloxacin	F1
Chromosome	6773	A	0.001375	ofloxacin	F1
Chromosome	6815	C	0.001814	ofloxacin	F1
Chromosome	6817	A	0.005701	ofloxacin	F1
Chromosome	7222	T	0.025596	ofloxacin	F1
Chromosome	7222	T	0.025596	ofloxacin	F1
Chromosome	7268	T	0.013336	ofloxacin	F1
Chromosome	7268	T	0.013336	ofloxacin	F1
Chromosome	7323	G	0.002612	ofloxacin	F1
Chromosome	7323	G	0.002612	ofloxacin	F1
Chromosome	7222	T	0.025596	ofloxacin	F1
Chromosome	7222	T	0.025596	ofloxacin	F1
Chromosome	7268	T	0.013336	ofloxacin	F1
Chromosome	7268	T	0.013336	ofloxacin	F1
Chromosome	7323	G	0.002612	ofloxacin	F1
Chromosome	7323	G	0.002612	ofloxacin	F1
Chromosome	7539	G	0.007136	ofloxacin	F1
Chromosome	7563	T	0.001057	ofloxacin	F1
Chromosome	7570	T	0.027389	ofloxacin	F1
Chromosome	7572	C	0.005625	ofloxacin	F1
Chromosome	7581	A	0.008008	ofloxacin	F1
Chromosome	7581	C	0.008008	ofloxacin	F1
Chromosome	7581	T	0.008008	ofloxacin	F1
Chromosome	7582	C	0.040117	ofloxacin	F1
Chromosome	7582	G	0.040117	ofloxacin	F1
Chromosome	7585	C	0.091661	ofloxacin	F1
Chromosome	7879	G	0.001256	ofloxacin	F1
Chromosome	7892	A	0.01824	ofloxacin	F1
Chromosome	8040	A	0.048102	ofloxacin	F1
Chromosome	8056	T	0.005522	ofloxacin	F1
Chromosome	8164	A	0.000578	ofloxacin	F1
Chromosome	8452	T	0.091998	ofloxacin	F1
Chromosome	8639	A	0.000199	ofloxacin	F1
Chromosome	8715	T	0.001615	ofloxacin	F1
Chromosome	8948	A	0.002472	ofloxacin	F1
Chromosome	8955	C	0.000219	ofloxacin	F1
Chromosome	8978	T	0.001794	ofloxacin	F1
Chromosome	9034	A	0.000458	ofloxacin	F1
Chromosome	9047	T	0.007276	ofloxacin	F1
Chromosome	9138	G	0.007854	ofloxacin	F1
Chromosome	9143	C	0.113667	ofloxacin	F1
Chromosome	9260	C	0.020034	ofloxacin	F1
Chromosome	9304	A	0.091639	ofloxacin	F1
Chromosome	9395	A	0.000359	ofloxacin	F1
Chromosome	9443	A	0.006618	ofloxacin	F1
Chromosome	9841	T	0.029866	ofloxacin	F1
Chromosome	9944	C	0.016944	ofloxacin	F1
Chromosome	1405892	G	0.001419	pyrazinamide	F1
Chromosome	1405937	C	0.002533	pyrazinamide	F1
Chromosome	1405938	A	0.000658	pyrazinamide	F1
Chromosome	1406101	A	0.005424	pyrazinamide	F1
Chromosome	1406221	G	0.001017	pyrazinamide	F1
Chromosome	1406253	A	0.001436	pyrazinamide	F1
Chromosome	1406312	G	0.016052	pyrazinamide	F1
Chromosome	1406503	G	0.001456	pyrazinamide	F1
Chromosome	1406608	T	0.000379	pyrazinamide	F1
Chromosome	1406613	G	0.001077	pyrazinamide	F1
Chromosome	1406622	C	0.000997	pyrazinamide	F1
Chromosome	1406685	G	0.001496	pyrazinamide	F1
Chromosome	1406760	TG	0.258261	pyrazinamide	F1
Chromosome	1407079	C	0.001516	pyrazinamide	F1
Chromosome	1407271	A	0.000518	pyrazinamide	F1
Chromosome	1407273	A	0.00329	pyrazinamide	F1
Chromosome	1833410	A	0.002233	pyrazinamide	F1
Chromosome	1833646	C	0.000658	pyrazinamide	F1
Chromosome	1833749	C	0.001256	pyrazinamide	F1
Chromosome	1834159	A	0.002831	pyrazinamide	F1
Chromosome	1834177	C	0.279458	pyrazinamide	F1
Chromosome	1834315	T	0.000359	pyrazinamide	F1
Chromosome	1834319	A	0.021409	pyrazinamide	F1
Chromosome	1834363	A	0.001037	pyrazinamide	F1
Chromosome	1834683	T	0.003309	pyrazinamide	F1
Chromosome	1834776	T	0.001176	pyrazinamide	F1
Chromosome	1834836	C	0.015908	pyrazinamide	F1
Chromosome	1834859	A	0.010625	pyrazinamide	F1
Chromosome	2167556	C	0.000938	pyrazinamide	F1
Chromosome	2167564	T	0.003293	pyrazinamide	F1
Chromosome	2167627	G	0.00084	pyrazinamide	F1
Chromosome	2170623	T	0.001137	pyrazinamide	F1
Chromosome	2170669	T	0.001037	pyrazinamide	F1
Chromosome	2170675	G	0.001136	pyrazinamide	F1
Chromosome	2170769	A	0.007197	pyrazinamide	F1
Chromosome	2170792	G	0.000758	pyrazinamide	F1
Chromosome	2288569	C	0.00104	pyrazinamide	F1
Chromosome	2288724	TC	0.005647	pyrazinamide	F1
Chromosome	2288782	C	0.001342	pyrazinamide	F1
Chromosome	2288805	A	0.001502	pyrazinamide	F1
Chromosome	2288820	G	0.001743	pyrazinamide	F1
Chromosome	2288826	G	0.002764	pyrazinamide	F1
Chromosome	2288839	G	0.001521	pyrazinamide	F1
Chromosome	2288844	G	0.001222	pyrazinamide	F1
Chromosome	2288850	ACC	0.002023	pyrazinamide	F1
Chromosome	2288868	C	0.001341	pyrazinamide	F1
Chromosome	2288883	G	0.00118	pyrazinamide	F1
Chromosome	2288933	C	0.001221	pyrazinamide	F1
Chromosome	2288935	C	0.00054	pyrazinamide	F1
Chromosome	2288937	A	0.0013	pyrazinamide	F1
Chromosome	2288952	T	0.00182	pyrazinamide	F1
Chromosome	2289016	G	0.00242	pyrazinamide	F1
Chromosome	2289030	C	0.00092	pyrazinamide	F1
Chromosome	2289031	A	0.00174	pyrazinamide	F1
Chromosome	2289040	C	0.002561	pyrazinamide	F1
Chromosome	2289040	G	0.002561	pyrazinamide	F1
Chromosome	2289043	G	0.00096	pyrazinamide	F1
Chromosome	2289047	A	0.103581	pyrazinamide	F1
Chromosome	2289054	G	0.00064	pyrazinamide	F1
Chromosome	2289072	C	0.0011	pyrazinamide	F1
Chromosome	2289073	C	0.010601	pyrazinamide	F1
Chromosome	2289081	A	0.00112	pyrazinamide	F1
Chromosome	2289090	C	0.003801	pyrazinamide	F1
Chromosome	2289091	C	0.00136	pyrazinamide	F1
Chromosome	2289096	C	0.00268	pyrazinamide	F1
Chromosome	2289099	G	0.00128	pyrazinamide	F1
Chromosome	2289138	C	0.00184	pyrazinamide	F1
Chromosome	2289142	C	0.00108	pyrazinamide	F1
Chromosome	2289202	C	0.00366	pyrazinamide	F1
Chromosome	2289202	G	0.00366	pyrazinamide	F1
Chromosome	2289207	G	0.00184	pyrazinamide	F1
Chromosome	2289213	C	0.00734	pyrazinamide	F1
Chromosome	2289213	G	0.00734	pyrazinamide	F1
Chromosome	2289226	G	0.0033	pyrazinamide	F1
Chromosome	2289231	C	0.00134	pyrazinamide	F1
Chromosome	2289231	G	0.00134	pyrazinamide	F1
Chromosome	2289252	C	0.008239	pyrazinamide	F1
Chromosome	2289252	G	0.008239	pyrazinamide	F1
Chromosome	2289365	C	0.119968	pyrazinamide	F1
Chromosome	2289524	A	0.003357	pyrazinamide	F1
Chromosome	2289978	C	0.001038	pyrazinamide	F1
Chromosome	2290039	T	0.001518	pyrazinamide	F1
Chromosome	2290062	T	0.005351	pyrazinamide	F1
Chromosome	2290107	T	0.003574	pyrazinamide	F1
Chromosome	2290129	T	0.000559	pyrazinamide	F1
Chromosome	2290309	A	0.000579	pyrazinamide	F1
Chromosome	3611974	G	0.006021	pyrazinamide	F1
Chromosome	3612009	T	0.051414	pyrazinamide	F1
Chromosome	3612229	A	0.002492	pyrazinamide	F1
Chromosome	3612469	C	0.004326	pyrazinamide	F1
Chromosome	3612571	A	0.00622	pyrazinamide	F1
Chromosome	3612665	G	0.027372	pyrazinamide	F1
Chromosome	3612694	G	0.001037	pyrazinamide	F1
Chromosome	3612804	T	0.000658	pyrazinamide	F1
Chromosome	3612813	C	0.275643	pyrazinamide	F1
Chromosome	3612910	G	0.001635	pyrazinamide	F1
Chromosome	4038154	A	0.001276	pyrazinamide	F1
Chromosome	4038287	A	0.143168	pyrazinamide	F1
Chromosome	4038318	A	0.01822	pyrazinamide	F1
Chromosome	4038332	A	0.000877	pyrazinamide	F1
Chromosome	4038403	G	0.010326	pyrazinamide	F1
Chromosome	4038968	T	0.008253	pyrazinamide	F1
Chromosome	4039729	T	0.016386	pyrazinamide	F1
Chromosome	4039853	T	0.001037	pyrazinamide	F1
Chromosome	4039991	T	0.004067	pyrazinamide	F1
Chromosome	4040062	C	0.000538	pyrazinamide	F1
Chromosome	4040517	G	0.091919	pyrazinamide	F1
Chromosome	4040522	G	0.001156	pyrazinamide	F1
Chromosome	4040719	C	0.006997	pyrazinamide	F1
Chromosome	4040824	A	0.005362	pyrazinamide	F1
Chromosome	4044023	A	0.004266	pyrazinamide	F1
Chromosome	4044134	T	0.000439	pyrazinamide	F1
Chromosome	759608	T	0.002053	rifampicin	F1
Chromosome	759746	T	0.114432	rifampicin	F1
Chromosome	759939	T	0.001077	rifampicin	F1
Chromosome	760106	A	0.005562	rifampicin	F1
Chromosome	760115	T	0.089923	rifampicin	F1
Chromosome	760143	A	0.001196	rifampicin	F1
Chromosome	760314	T	0.001993	rifampicin	F1
Chromosome	760386	T	0.001694	rifampicin	F1
Chromosome	760490	T	0.014931	rifampicin	F1
Chromosome	760555	G	0.001834	rifampicin	F1
Chromosome	760663	T	0.001076	rifampicin	F1
Chromosome	760969	T	0.003349	rifampicin	F1
Chromosome	761032	G	0.001296	rifampicin	F1
Chromosome	761095	C	0.005922	rifampicin	F1
Chromosome	761101	C	0.001017	rifampicin	F1
Chromosome	761109	T	0.010016	rifampicin	F1
Chromosome	761110	G	0.023802	rifampicin	F1
Chromosome	761110	T	0.023802	rifampicin	F1
Chromosome	761128	T	0.001136	rifampicin	F1
Chromosome	761139	A	0.013084	rifampicin	F1
Chromosome	761139	G	0.013084	rifampicin	F1
Chromosome	761139	T	0.013084	rifampicin	F1
Chromosome	761140	G	0.004208	rifampicin	F1
Chromosome	761140	T	0.004208	rifampicin	F1
Chromosome	761155	G	0.188119	rifampicin	F1
Chromosome	761155	T	0.188119	rifampicin	F1
Chromosome	761156	C	0.001216	rifampicin	F1
Chromosome	761244	G	0.000917	rifampicin	F1
Chromosome	761277	T	0.004047	rifampicin	F1
Chromosome	761406	A	0.000937	rifampicin	F1
Chromosome	761465	A	0.001037	rifampicin	F1
Chromosome	761489	A	0.007435	rifampicin	F1
Chromosome	761723	C	0.00329	rifampicin	F1
Chromosome	761770	C	0.001116	rifampicin	F1
Chromosome	761880	A	0.001555	rifampicin	F1
Chromosome	761889	C	0.00317	rifampicin	F1
Chromosome	761998	C	0.002751	rifampicin	F1
Chromosome	762089	C	0.004645	rifampicin	F1
Chromosome	762285	T	0.001914	rifampicin	F1
Chromosome	762352	GCGAGGA	0.001076	rifampicin	F1
Chromosome	762434	G	0.11975	rifampicin	F1
Chromosome	762636	G	0.001475	rifampicin	F1
Chromosome	762731	T	0.001395	rifampicin	F1
Chromosome	763031	C	0.487072	rifampicin	F1
Chromosome	763123	C	0.001874	rifampicin	F1
Chromosome	763531	C	0.01816	rifampicin	F1
Chromosome	763552	T	0.002731	rifampicin	F1
Chromosome	763555	T	0.004685	rifampicin	F1
Chromosome	763575	C	0.001236	rifampicin	F1
Chromosome	763884	T	0.091919	rifampicin	F1
Chromosome	763886	A	0.091879	rifampicin	F1
Chromosome	764181	G	0.007495	rifampicin	F1
Chromosome	764263	A	0.009688	rifampicin	F1
Chromosome	764293	C	0.001057	rifampicin	F1
Chromosome	764363	A	0.00305	rifampicin	F1
Chromosome	764363	C	0.00305	rifampicin	F1
Chromosome	764616	G	0.001156	rifampicin	F1
Chromosome	764666	A	0.002352	rifampicin	F1
Chromosome	764703	G	0.001316	rifampicin	F1
Chromosome	764723	C	0.001176	rifampicin	F1
Chromosome	764724	C	0.001196	rifampicin	F1
Chromosome	764809	T	0.001455	rifampicin	F1
Chromosome	764817	C	0.015975	rifampicin	F1
Chromosome	764817	G	0.015975	rifampicin	F1
Chromosome	764819	G	0.001256	rifampicin	F1
Chromosome	764822	A	0.002053	rifampicin	F1
Chromosome	764822	T	0.002053	rifampicin	F1
Chromosome	764840	G	0.011703	rifampicin	F1
Chromosome	764841	C	0.006878	rifampicin	F1
Chromosome	764888	G	0.000917	rifampicin	F1
Chromosome	764916	C	0.002133	rifampicin	F1
Chromosome	764918	T	0.001356	rifampicin	F1
Chromosome	764948	G	0.001575	rifampicin	F1
Chromosome	764995	G	0.143054	rifampicin	F1
Chromosome	765121	A	0.00317	rifampicin	F1
Chromosome	765150	A	0.13719	rifampicin	F1
Chromosome	765171	T	0.055158	rifampicin	F1
Chromosome	765230	A	0.009848	rifampicin	F1
Chromosome	765462	G	0.003549	rifampicin	F1
Chromosome	765590	A	0.000997	rifampicin	F1
Chromosome	765804	T	0.000957	rifampicin	F1
Chromosome	765988	A	0.001455	rifampicin	F1
Chromosome	766085	G	0.006778	rifampicin	F1
Chromosome	766467	C	0.001356	rifampicin	F1
Chromosome	766485	C	0.001096	rifampicin	F1
Chromosome	766487	G	0.002033	rifampicin	F1
Chromosome	766487	T	0.002033	rifampicin	F1
Chromosome	766488	G	0.007197	rifampicin	F1
Chromosome	766500	T	0.001356	rifampicin	F1
Chromosome	766582	A	0.003249	rifampicin	F1
Chromosome	766597	T	0.000678	rifampicin	F1
Chromosome	766645	C	0.032695	rifampicin	F1
Chromosome	766961	A	0.000857	rifampicin	F1
Chromosome	767083	T	0.001814	rifampicin	F1
Chromosome	767123	T	0.002871	rifampicin	F1
Chromosome	767339	G	0.119454	rifampicin	F1
Chromosome	767368	G	0.004645	rifampicin	F1
Chromosome	767414	A	0.32001	rifampicin	F1
Chromosome	767416	C	0.009349	rifampicin	F1
Chromosome	767480	G	0.00923	rifampicin	F1
Chromosome	767506	G	0.005322	rifampicin	F1
Chromosome	767516	T	0.022915	rifampicin	F1
Chromosome	3065023	A	0.001396	rifampicin	F1
Chromosome	3065129	A	0.00313	rifampicin	F1
Chromosome	3065293	G	0.00333	rifampicin	F1
Chromosome	3065305	A	0.004506	rifampicin	F1
Chromosome	3065453	A	0.001296	rifampicin	F1
Chromosome	3065517	A	0.00317	rifampicin	F1
Chromosome	3065616	A	0.001655	rifampicin	F1
Chromosome	3065711	T	0.004326	rifampicin	F1
Chromosome	3065824	A	0.011124	rifampicin	F1
Chromosome	3066099	T	0.009669	rifampicin	F1
Chromosome	3066276	T	0.002213	rifampicin	F1
Chromosome	3066280	A	0.016944	rifampicin	F1
Chromosome	3066299	A	0.001156	rifampicin	F1
Chromosome	3877536	A	0.000957	rifampicin	F1
Chromosome	3877553	T	0.010665	rifampicin	F1
Chromosome	3877949	C	0.001774	rifampicin	F1
Chromosome	3877960	C	0.001236	rifampicin	F1
Chromosome	3878559	CGGGGGCGGCGCCCCCGAGGGTGGGGGTACTCG	0.004164	rifampicin	F1
Chromosome	3878641	G	0.000984	rifampicin	F1
Chromosome	3878687	G	0.003907	rifampicin	F1
Chromosome	781365	C	0.000239	streptomycin	F1
Chromosome	781395	C	0.005303	streptomycin	F1
Chromosome	781406	GC	0.001734	streptomycin	F1
Chromosome	781421	A	0.002631	streptomycin	F1
Chromosome	781435	C	0.004186	streptomycin	F1
Chromosome	781480	G	0.000678	streptomycin	F1
Chromosome	781676	T	0.002292	streptomycin	F1
Chromosome	781687	G	0.132948	streptomycin	F1
Chromosome	781822	C	0.025088	streptomycin	F1
Chromosome	781822	G	0.025088	streptomycin	F1
Chromosome	781937	T	0.004007	streptomycin	F1
Chromosome	1405892	G	0.001419	streptomycin	F1
Chromosome	1405937	C	0.002533	streptomycin	F1
Chromosome	1406101	A	0.005424	streptomycin	F1
Chromosome	1406253	A	0.001436	streptomycin	F1
Chromosome	1406312	G	0.016052	streptomycin	F1
Chromosome	1406608	T	0.000379	streptomycin	F1
Chromosome	1406622	C	0.000997	streptomycin	F1
Chromosome	1406685	G	0.001496	streptomycin	F1
Chromosome	1406760	TG	0.258261	streptomycin	F1
Chromosome	1407079	C	0.001516	streptomycin	F1
Chromosome	1407380	A	0.000538	streptomycin	F1
Chromosome	1471647	C	0.001435	streptomycin	F1
Chromosome	1471653	T	0.000319	streptomycin	F1
Chromosome	1471842	G	0.001754	streptomycin	F1
Chromosome	1472328	C	0.002195	streptomycin	F1
Chromosome	1472358	T	0.000662	streptomycin	F1
Chromosome	1472359	C	0.025054	streptomycin	F1
Chromosome	1472359	T	0.025054	streptomycin	F1
Chromosome	1472362	T	0.013785	streptomycin	F1
Chromosome	1472487	CT	0.001492	streptomycin	F1
Chromosome	1472723	A	0.001624	streptomycin	F1
Chromosome	1472751	G	0.001904	streptomycin	F1
Chromosome	1472753	C	0.000882	streptomycin	F1
Chromosome	1472920	GT	0.000759	streptomycin	F1
Chromosome	1472986	T	0.00038	streptomycin	F1
Chromosome	1473246	G	0.044945	streptomycin	F1
Chromosome	1473329	T	0.000638	streptomycin	F1
Chromosome	3568488	G	0.01818	streptomycin	F1
Chromosome	3568759	G	0.001156	streptomycin	F1
Chromosome	3568779	G	0.007855	streptomycin	F1
Chromosome	3568795	C	0.002253	streptomycin	F1
Chromosome	3568857	A	0.004266	streptomycin	F1
Chromosome	4338020	G	0.000299	streptomycin	F1
Chromosome	4338203	A	0.013403	streptomycin	F1
Chromosome	4338242	C	0.021732	streptomycin	F1
Chromosome	4338243	G	0.000699	streptomycin	F1
Chromosome	4338286	A	0.000959	streptomycin	F1
Chromosome	4338298	T	0.000519	streptomycin	F1
Chromosome	4338307	C	0.000479	streptomycin	F1
Chromosome	4338326	T	0.000839	streptomycin	F1
Chromosome	4338361	T	0.020131	streptomycin	F1
Chromosome	4338367	T	0.001079	streptomycin	F1
Chromosome	4338371	G	0.015961	streptomycin	F1
Chromosome	4338372	T	0.00028	streptomycin	F1
Chromosome	4338409	A	0.001198	streptomycin	F1
Chromosome	4338412	C	0.00032	streptomycin	F1
Chromosome	4338473	G	0.001042	streptomycin	F1
Chromosome	4338513	A	0.001062	streptomycin	F1
Chromosome	4338537	G	0.001562	streptomycin	F1
Chromosome	4338563	A	0.008218	streptomycin	F1
Chromosome	4338575	C	0.001804	streptomycin	F1
Chromosome	4338594	C	0.001167	streptomycin	F1
Chromosome	4338594	T	0.001167	streptomycin	F1
Chromosome	4338595	G	0.00596	streptomycin	F1
Chromosome	4338599	G	0.001785	streptomycin	F1
Chromosome	4338600	G	0.002727	streptomycin	F1
Chromosome	4338603	A	0.08899	streptomycin	F1
Chromosome	4407428	C	0.002532	streptomycin	F1
Chromosome	4407490	G	0.001196	streptomycin	F1
Chromosome	4407506	C	0.000399	streptomycin	F1
Chromosome	4407588	C	0.487072	streptomycin	F1
Chromosome	4407590	T	0.001077	streptomycin	F1
Chromosome	4407595	C	0.000618	streptomycin	F1
Chromosome	4407620	G	0.02578	streptomycin	F1
Chromosome	4407720	C	0.002791	streptomycin	F1
Chromosome	4407780	T	0.00987	streptomycin	F1
Chromosome	4407790	A	0.001974	streptomycin	F1
Chromosome	4407798	A	0.005563	streptomycin	F1
Chromosome	4407816	G	0.001855	streptomycin	F1
Chromosome	4407830	A	0.001895	streptomycin	F1
Chromosome	4407848	T	0.007161	streptomycin	F1
Chromosome	4407851	GC	0.005744	streptomycin	F1
Chromosome	4407851	G	0.005744	streptomycin	F1
Chromosome	4407873	A	0.092208	streptomycin	F1
Chromosome	4407927	G	0.277061	streptomycin	F1
Chromosome	4407934	C	0.001322	streptomycin	F1
Chromosome	4407935	C	0.001101	streptomycin	F1
Chromosome	4407944	C	0.001122	streptomycin	F1
Chromosome	4407952	A	0.002444	streptomycin	F1
Chromosome	4407965	G	0.001521	streptomycin	F1
Chromosome	4407967	C	0.011799	streptomycin	F1
Chromosome	4407967	G	0.011799	streptomycin	F1
Chromosome	4407970	A	0.000861	streptomycin	F1
Chromosome	4407973	C	0.002884	streptomycin	F1
Chromosome	4407980	A	0.001622	streptomycin	F1
Chromosome	4407985	G	0.001421	streptomycin	F1
Chromosome	4407986	T	0.001521	streptomycin	F1
Chromosome	4408003	C	0.001563	streptomycin	F1
Chromosome	4408022	G	0.000882	streptomycin	F1
Chromosome	4408054	C	0.002234	streptomycin	F1
Chromosome	4408064	A	0.001077	streptomycin	F1
Chromosome	4408069	T	0.000319	streptomycin	F1
Chromosome	4408087	C	0.006084	streptomycin	F1
Chromosome	4408100	G	0.012168	streptomycin	F1
Chromosome	4408156	C	0.143068	streptomycin	F1
Chromosome	4408175	G	0.002932	streptomycin	F1
Chromosome	4408213	A	0.002213	streptomycin	F1
Chromosome	4408413	A	0.001017	streptomycin	F1
Chromosome	5520	T	0.025596	amikacin	F2
Chromosome	5752	A	0.010606	amikacin	F2
Chromosome	6052	G	0.00301	amikacin	F2
Chromosome	6112	C	0.091919	amikacin	F2
Chromosome	6124	T	0.022885	amikacin	F2
Chromosome	6140	T	0.028466	amikacin	F2
Chromosome	6144	G	0.000917	amikacin	F2
Chromosome	6406	T	0.010346	amikacin	F2
Chromosome	6446	T	0.020552	amikacin	F2
Chromosome	6575	T	0.000698	amikacin	F2
Chromosome	6579	T	0.000558	amikacin	F2
Chromosome	6608	C	0.001176	amikacin	F2
Chromosome	6620	A	0.001156	amikacin	F2
Chromosome	6735	C	0.000857	amikacin	F2
Chromosome	6738	A	0.000578	amikacin	F2
Chromosome	6742	C	0.001396	amikacin	F2
Chromosome	6750	T	0.000797	amikacin	F2
Chromosome	6773	A	0.001375	amikacin	F2
Chromosome	6815	C	0.001814	amikacin	F2
Chromosome	6817	A	0.005701	amikacin	F2
Chromosome	6963	A	0.000937	amikacin	F2
Chromosome	7221	C	0.003229	amikacin	F2
Chromosome	7222	T	0.025596	amikacin	F2
Chromosome	7268	T	0.013336	amikacin	F2
Chromosome	7283	T	0.000598	amikacin	F2
Chromosome	7323	G	0.002612	amikacin	F2
Chromosome	7221	C	0.003229	amikacin	F2
Chromosome	7222	T	0.025596	amikacin	F2
Chromosome	7268	T	0.013336	amikacin	F2
Chromosome	7283	T	0.000598	amikacin	F2
Chromosome	7323	G	0.002612	amikacin	F2
Chromosome	7563	T	0.001057	amikacin	F2
Chromosome	7570	T	0.027389	amikacin	F2
Chromosome	7572	C	0.005625	amikacin	F2
Chromosome	7581	A	0.008008	amikacin	F2
Chromosome	7581	C	0.008008	amikacin	F2
Chromosome	7581	T	0.008008	amikacin	F2
Chromosome	7582	C	0.040117	amikacin	F2
Chromosome	7582	G	0.040117	amikacin	F2
Chromosome	7585	C	0.091661	amikacin	F2
Chromosome	7634	T	0.001874	amikacin	F2
Chromosome	7879	G	0.001256	amikacin	F2
Chromosome	7892	A	0.01824	amikacin	F2
Chromosome	8040	A	0.048102	amikacin	F2
Chromosome	8056	T	0.005522	amikacin	F2
Chromosome	8101	T	0.000797	amikacin	F2
Chromosome	8164	A	0.000578	amikacin	F2
Chromosome	8285	T	0.010705	amikacin	F2
Chromosome	8414	T	0.00289	amikacin	F2
Chromosome	8452	T	0.091998	amikacin	F2
Chromosome	8688	T	0.008911	amikacin	F2
Chromosome	8694	T	0.000578	amikacin	F2
Chromosome	8715	T	0.001615	amikacin	F2
Chromosome	8741	T	0.003209	amikacin	F2
Chromosome	8948	A	0.002472	amikacin	F2
Chromosome	8978	T	0.001794	amikacin	F2
Chromosome	9047	T	0.007276	amikacin	F2
Chromosome	9138	G	0.007854	amikacin	F2
Chromosome	9143	C	0.113667	amikacin	F2
Chromosome	9260	C	0.020034	amikacin	F2
Chromosome	9304	A	0.091639	amikacin	F2
Chromosome	9443	A	0.006618	amikacin	F2
Chromosome	9524	A	0.000957	amikacin	F2
Chromosome	9596	T	0.007495	amikacin	F2
Chromosome	9620	A	0.000857	amikacin	F2
Chromosome	9841	T	0.029866	amikacin	F2
Chromosome	9944	C	0.016944	amikacin	F2
Chromosome	9967	C	0.000718	amikacin	F2
Chromosome	490655	C	0.001236	amikacin	F2
Chromosome	490972	A	0.012858	amikacin	F2
Chromosome	491060	C	0.001754	amikacin	F2
Chromosome	491247	T	0.005502	amikacin	F2
Chromosome	491290	A	0.011203	amikacin	F2
Chromosome	491328	G	0.000698	amikacin	F2
Chromosome	491330	T	0.000698	amikacin	F2
Chromosome	491556	A	0.002871	amikacin	F2
Chromosome	491591	T	0.089943	amikacin	F2
Chromosome	491742	C	0.487093	amikacin	F2
Chromosome	575283	G	0.002073	amikacin	F2
Chromosome	575368	C	0.018161	amikacin	F2
Chromosome	575679	G	0.074258	amikacin	F2
Chromosome	575837	T	0.001136	amikacin	F2
Chromosome	575907	T	0.226307	amikacin	F2
Chromosome	576000	C	0.00724	amikacin	F2
Chromosome	576077	T	0.016946	amikacin	F2
Chromosome	576400	T	0.000478	amikacin	F2
Chromosome	619969	A	0.004306	amikacin	F2
Chromosome	620029	T	0.018125	amikacin	F2
Chromosome	620553	C	0.004465	amikacin	F2
Chromosome	620625	G	0.252243	amikacin	F2
Chromosome	620659	T	0.001754	amikacin	F2
Chromosome	759608	T	0.002053	amikacin	F2
Chromosome	759724	G	0.000957	amikacin	F2
Chromosome	759746	T	0.114432	amikacin	F2
Chromosome	759939	T	0.001077	amikacin	F2
Chromosome	759940	T	0.000857	amikacin	F2
Chromosome	760106	A	0.005562	amikacin	F2
Chromosome	760115	T	0.089923	amikacin	F2
Chromosome	760143	A	0.001196	amikacin	F2
Chromosome	760314	T	0.001993	amikacin	F2
Chromosome	760490	T	0.014931	amikacin	F2
Chromosome	760555	G	0.001834	amikacin	F2
Chromosome	760663	T	0.001076	amikacin	F2
Chromosome	761004	G	0.000638	amikacin	F2
Chromosome	761032	G	0.001296	amikacin	F2
Chromosome	761095	C	0.005922	amikacin	F2
Chromosome	761095	G	0.005922	amikacin	F2
Chromosome	761100	A	0.000798	amikacin	F2
Chromosome	761101	C	0.001017	amikacin	F2
Chromosome	761101	T	0.001017	amikacin	F2
Chromosome	761109	T	0.010016	amikacin	F2
Chromosome	761110	G	0.023802	amikacin	F2
Chromosome	761110	T	0.023802	amikacin	F2
Chromosome	761128	T	0.001136	amikacin	F2
Chromosome	761139	A	0.013084	amikacin	F2
Chromosome	761139	G	0.013084	amikacin	F2
Chromosome	761139	T	0.013084	amikacin	F2
Chromosome	761140	C	0.004208	amikacin	F2
Chromosome	761140	G	0.004208	amikacin	F2
Chromosome	761140	T	0.004208	amikacin	F2
Chromosome	761155	G	0.188119	amikacin	F2
Chromosome	761155	T	0.188119	amikacin	F2
Chromosome	761156	C	0.001216	amikacin	F2
Chromosome	761156	T	0.001216	amikacin	F2
Chromosome	761244	G	0.000917	amikacin	F2
Chromosome	761268	G	0.000638	amikacin	F2
Chromosome	761277	C	0.004047	amikacin	F2
Chromosome	761277	T	0.004047	amikacin	F2
Chromosome	761292	A	0.000578	amikacin	F2
Chromosome	761293	C	0.000419	amikacin	F2
Chromosome	761314	C	0.000419	amikacin	F2
Chromosome	761406	A	0.000937	amikacin	F2
Chromosome	761461	T	0.000578	amikacin	F2
Chromosome	761465	A	0.001037	amikacin	F2
Chromosome	761489	A	0.007435	amikacin	F2
Chromosome	761880	A	0.001555	amikacin	F2
Chromosome	761889	C	0.00317	amikacin	F2
Chromosome	761998	C	0.002751	amikacin	F2
Chromosome	762089	C	0.004645	amikacin	F2
Chromosome	762177	T	0.000478	amikacin	F2
Chromosome	762285	T	0.001914	amikacin	F2
Chromosome	762310	G	0.000498	amikacin	F2
Chromosome	762427	A	0.000578	amikacin	F2
Chromosome	762434	G	0.11975	amikacin	F2
Chromosome	762477	G	0.000698	amikacin	F2
Chromosome	762731	T	0.001395	amikacin	F2
Chromosome	763031	C	0.487072	amikacin	F2
Chromosome	763123	C	0.001874	amikacin	F2
Chromosome	763501	A	0.000598	amikacin	F2
Chromosome	763501	A	0.000598	amikacin	F2
Chromosome	763531	C	0.01816	amikacin	F2
Chromosome	763552	T	0.002731	amikacin	F2
Chromosome	763555	T	0.004685	amikacin	F2
Chromosome	763884	T	0.091919	amikacin	F2
Chromosome	763886	A	0.091879	amikacin	F2
Chromosome	764181	G	0.007495	amikacin	F2
Chromosome	764263	A	0.009688	amikacin	F2
Chromosome	764293	C	0.001057	amikacin	F2
Chromosome	764363	A	0.00305	amikacin	F2
Chromosome	764363	C	0.00305	amikacin	F2
Chromosome	764616	G	0.001156	amikacin	F2
Chromosome	764651	G	0.000478	amikacin	F2
Chromosome	764666	A	0.002352	amikacin	F2
Chromosome	764670	G	0.000439	amikacin	F2
Chromosome	764703	G	0.001316	amikacin	F2
Chromosome	764714	G	0.000518	amikacin	F2
Chromosome	764723	C	0.001176	amikacin	F2
Chromosome	764724	C	0.001196	amikacin	F2
Chromosome	764724	G	0.001196	amikacin	F2
Chromosome	764809	T	0.001455	amikacin	F2
Chromosome	764817	C	0.015975	amikacin	F2
Chromosome	764817	G	0.015975	amikacin	F2
Chromosome	764819	G	0.001256	amikacin	F2
Chromosome	764820	C	0.000618	amikacin	F2
Chromosome	764822	A	0.002053	amikacin	F2
Chromosome	764822	T	0.002053	amikacin	F2
Chromosome	764840	G	0.011703	amikacin	F2
Chromosome	764841	C	0.006878	amikacin	F2
Chromosome	764888	G	0.000917	amikacin	F2
Chromosome	764916	C	0.002133	amikacin	F2
Chromosome	764918	C	0.001356	amikacin	F2
Chromosome	764918	T	0.001356	amikacin	F2
Chromosome	764925	A	0.000718	amikacin	F2
Chromosome	764931	A	0.000658	amikacin	F2
Chromosome	764948	G	0.001575	amikacin	F2
Chromosome	764995	G	0.143054	amikacin	F2
Chromosome	765121	A	0.00317	amikacin	F2
Chromosome	765150	A	0.13719	amikacin	F2
Chromosome	765171	T	0.055158	amikacin	F2
Chromosome	765230	A	0.009848	amikacin	F2
Chromosome	765358	A	0.000817	amikacin	F2
Chromosome	765462	G	0.003549	amikacin	F2
Chromosome	765590	A	0.000997	amikacin	F2
Chromosome	765804	T	0.000957	amikacin	F2
Chromosome	765988	A	0.001455	amikacin	F2
Chromosome	766085	G	0.006778	amikacin	F2
Chromosome	766467	C	0.001356	amikacin	F2
Chromosome	766485	C	0.001096	amikacin	F2
Chromosome	766487	G	0.002033	amikacin	F2
Chromosome	766487	T	0.002033	amikacin	F2
Chromosome	766488	G	0.007197	amikacin	F2
Chromosome	766500	T	0.001356	amikacin	F2
Chromosome	766582	A	0.003249	amikacin	F2
Chromosome	766645	C	0.032695	amikacin	F2
Chromosome	766823	C	0.000698	amikacin	F2
Chromosome	767058	T	0.000478	amikacin	F2
Chromosome	767123	A	0.002871	amikacin	F2
Chromosome	767123	T	0.002871	amikacin	F2
Chromosome	767302	T	0.000439	amikacin	F2
Chromosome	767339	G	0.119454	amikacin	F2
Chromosome	767368	G	0.004645	amikacin	F2
Chromosome	767414	A	0.32001	amikacin	F2
Chromosome	767416	C	0.009349	amikacin	F2
Chromosome	767480	G	0.00923	amikacin	F2
Chromosome	767506	G	0.005322	amikacin	F2
Chromosome	767516	T	0.022915	amikacin	F2
Chromosome	775439	T	0.002452	amikacin	F2
Chromosome	775538	A	0.007296	amikacin	F2
Chromosome	775592	T	0.000658	amikacin	F2
Chromosome	775639	C	0.004924	amikacin	F2
Chromosome	776100	A	0.487082	amikacin	F2
Chromosome	776181	G	0.001037	amikacin	F2
Chromosome	776182	T	0.22183	amikacin	F2
Chromosome	776395	G	0.014911	amikacin	F2
Chromosome	776659	T	0.002711	amikacin	F2
Chromosome	776689	T	0.000917	amikacin	F2
Chromosome	776826	C	0.000877	amikacin	F2
Chromosome	777320	C	0.006041	amikacin	F2
Chromosome	777416	A	0.007854	amikacin	F2
Chromosome	777451	G	0.002113	amikacin	F2
Chromosome	777581	T	0.010865	amikacin	F2
Chromosome	777741	G	0.000917	amikacin	F2
Chromosome	777745	T	0.003867	amikacin	F2
Chromosome	777820	A	0.001894	amikacin	F2
Chromosome	777875	A	0.001076	amikacin	F2
Chromosome	777974	A	0.001156	amikacin	F2
Chromosome	778042	T	0.000937	amikacin	F2
Chromosome	778086	TC	0.001256	amikacin	F2
Chromosome	778298	T	0.009449	amikacin	F2
Chromosome	778457	T	0.000518	amikacin	F2
Chromosome	778298	T	0.009449	amikacin	F2
Chromosome	778457	T	0.000518	amikacin	F2
Chromosome	778941	C	0.000638	amikacin	F2
Chromosome	778979	A	0.005004	amikacin	F2
Chromosome	778941	C	0.000638	amikacin	F2
Chromosome	778979	A	0.005004	amikacin	F2
Chromosome	779130	TC	0.000838	amikacin	F2
Chromosome	779181	CG	0.001396	amikacin	F2
Chromosome	779181	C	0.001396	amikacin	F2
Chromosome	779615	C	0.275658	amikacin	F2
Chromosome	779625	T	0.00612	amikacin	F2
Chromosome	779630	G	0.004107	amikacin	F2
Chromosome	781395	C	0.005303	amikacin	F2
Chromosome	781421	A	0.002631	amikacin	F2
Chromosome	781435	C	0.004186	amikacin	F2
Chromosome	781676	T	0.002292	amikacin	F2
Chromosome	781687	G	0.132948	amikacin	F2
Chromosome	781694	A	0.000977	amikacin	F2
Chromosome	781822	C	0.025088	amikacin	F2
Chromosome	781822	G	0.025088	amikacin	F2
Chromosome	781822	T	0.025088	amikacin	F2
Chromosome	781937	T	0.004007	amikacin	F2
Chromosome	800899	A	0.002173	amikacin	F2
Chromosome	801009	G	0.00317	amikacin	F2
Chromosome	801021	T	0.000738	amikacin	F2
Chromosome	801097	A	0.000439	amikacin	F2
Chromosome	801151	G	0.000458	amikacin	F2
Chromosome	801268	C	0.001814	amikacin	F2
Chromosome	801354	A	0.001196	amikacin	F2
Chromosome	801361	A	0.000498	amikacin	F2
Chromosome	1302818	C	0.001057	amikacin	F2
Chromosome	1302821	A	0.001435	amikacin	F2
Chromosome	1302899	G	0.020672	amikacin	F2
Chromosome	1302917	GA	0.000937	amikacin	F2
Chromosome	1302920	A	0.002352	amikacin	F2
Chromosome	1302954	A	0.001475	amikacin	F2
Chromosome	1303095	A	0.006479	amikacin	F2
Chromosome	1303326	T	0.001615	amikacin	F2
Chromosome	1303747	G	0.012818	amikacin	F2
Chromosome	1303897	T	0.000997	amikacin	F2
Chromosome	1304253	T	0.000558	amikacin	F2
Chromosome	1304343	G	0.000698	amikacin	F2
Chromosome	1304443	A	0.003808	amikacin	F2
Chromosome	1304610	T	0.002213	amikacin	F2
Chromosome	1304962	G	0.004007	amikacin	F2
Chromosome	1305494	C	0.007895	amikacin	F2
Chromosome	1305494	C	0.007895	amikacin	F2
Chromosome	1405892	G	0.001419	amikacin	F2
Chromosome	1406101	A	0.005424	amikacin	F2
Chromosome	1406179	T	0.000459	amikacin	F2
Chromosome	1406242	T	0.000877	amikacin	F2
Chromosome	1406253	A	0.001436	amikacin	F2
Chromosome	1406312	G	0.016052	amikacin	F2
Chromosome	1406503	G	0.001456	amikacin	F2
Chromosome	1406760	TG	0.258261	amikacin	F2
Chromosome	1406813	G	0.000638	amikacin	F2
Chromosome	1407489	T	0.000997	amikacin	F2
Chromosome	1416699	C	0.003113	amikacin	F2
Chromosome	1416814	T	0.002594	amikacin	F2
Chromosome	1417019	T	0.091947	amikacin	F2
Chromosome	1417140	A	0.003133	amikacin	F2
Chromosome	1460907	C	0.018818	amikacin	F2
Chromosome	1460992	C	0.007455	amikacin	F2
Chromosome	1461309	T	0.071524	amikacin	F2
Chromosome	1471647	C	0.001435	amikacin	F2
Chromosome	1471842	G	0.001754	amikacin	F2
Chromosome	1472328	C	0.002195	amikacin	F2
Chromosome	1472359	C	0.025054	amikacin	F2
Chromosome	1472362	T	0.013785	amikacin	F2
Chromosome	1472723	A	0.001624	amikacin	F2
Chromosome	1472751	G	0.001904	amikacin	F2
Chromosome	1472753	C	0.000882	amikacin	F2
Chromosome	1472824	A	0.008915	amikacin	F2
Chromosome	1472920	GT	0.000759	amikacin	F2
Chromosome	1473246	G	0.044945	amikacin	F2
Chromosome	1473329	T	0.000638	amikacin	F2
Chromosome	1473637	G	0.000459	amikacin	F2
Chromosome	1473868	T	0.000461	amikacin	F2
Chromosome	1474001	T	0.069829	amikacin	F2
Chromosome	1474639	A	0.009318	amikacin	F2
Chromosome	1474709	T	0.02142	amikacin	F2
Chromosome	1475479	T	0.001018	amikacin	F2
Chromosome	1476056	A	0.008263	amikacin	F2
Chromosome	1673249	T	0.00315	amikacin	F2
Chromosome	1673423	T	0.008293	amikacin	F2
Chromosome	1673425	T	0.076552	amikacin	F2
Chromosome	1673432	A	0.006719	amikacin	F2
Chromosome	1673432	C	0.006719	amikacin	F2
Chromosome	1673865	T	0.000977	amikacin	F2
Chromosome	1674048	A	0.010526	amikacin	F2
Chromosome	1674102	A	0.000538	amikacin	F2
Chromosome	1674162	T	0.016087	amikacin	F2
Chromosome	1674210	C	0.007835	amikacin	F2
Chromosome	1674262	G	0.002213	amikacin	F2
Chromosome	1674263	C	0.003508	amikacin	F2
Chromosome	1673865	T	0.000977	amikacin	F2
Chromosome	1674048	A	0.010526	amikacin	F2
Chromosome	1674102	A	0.000538	amikacin	F2
Chromosome	1674162	T	0.016087	amikacin	F2
Chromosome	1674210	C	0.007835	amikacin	F2
Chromosome	1674262	G	0.002213	amikacin	F2
Chromosome	1674263	C	0.003508	amikacin	F2
Chromosome	1674481	G	0.0061	amikacin	F2
Chromosome	1674685	T	0.000618	amikacin	F2
Chromosome	1674782	C	0.005781	amikacin	F2
Chromosome	1675173	T	0.001934	amikacin	F2
Chromosome	1675193	G	0.006938	amikacin	F2
Chromosome	1833410	A	0.002233	amikacin	F2
Chromosome	1833469	T	0.000857	amikacin	F2
Chromosome	1833646	C	0.000658	amikacin	F2
Chromosome	1833749	C	0.001256	amikacin	F2
Chromosome	1834159	A	0.002831	amikacin	F2
Chromosome	1834177	C	0.279458	amikacin	F2
Chromosome	1834319	A	0.021409	amikacin	F2
Chromosome	1834378	C	0.000598	amikacin	F2
Chromosome	1834683	T	0.003309	amikacin	F2
Chromosome	1834776	T	0.001176	amikacin	F2
Chromosome	1834836	C	0.015908	amikacin	F2
Chromosome	1834859	A	0.010625	amikacin	F2
Chromosome	1834985	TG	0.002911	amikacin	F2
Chromosome	1918104	A	0.00315	amikacin	F2
Chromosome	1918634	A	0.000638	amikacin	F2
Chromosome	1918647	G	0.001136	amikacin	F2
Chromosome	1918690	TTG	0.000578	amikacin	F2
Chromosome	1918790	G	0.008891	amikacin	F2
Chromosome	2101625	T	0.000658	amikacin	F2
Chromosome	2101831	T	0.001097	amikacin	F2
Chromosome	2102240	T	0.007058	amikacin	F2
Chromosome	2102738	T	0.001117	amikacin	F2
Chromosome	2102990	G	0.031383	amikacin	F2
Chromosome	2103173	G	0.010388	amikacin	F2
Chromosome	2103226	C	0.001435	amikacin	F2
Chromosome	2153707	A	0.001377	amikacin	F2
Chromosome	2153725	C	0.281179	amikacin	F2
Chromosome	2154459	A	0.001576	amikacin	F2
Chromosome	2154678	G	0.001696	amikacin	F2
Chromosome	2154724	A	0.487179	amikacin	F2
Chromosome	2155017	T	0.000918	amikacin	F2
Chromosome	2155109	C	0.000758	amikacin	F2
Chromosome	2155163	C	0.000519	amikacin	F2
Chromosome	2155167	T	0.003751	amikacin	F2
Chromosome	2155168	G	0.264122	amikacin	F2
Chromosome	2155168	T	0.264122	amikacin	F2
Chromosome	2155389	C	0.00437	amikacin	F2
Chromosome	2155503	A	0.015205	amikacin	F2
Chromosome	2155541	G	0.000718	amikacin	F2
Chromosome	2156025	T	0.010616	amikacin	F2
Chromosome	2156117	C	0.000778	amikacin	F2
Chromosome	2156173	T	0.001098	amikacin	F2
Chromosome	2156196	A	0.012571	amikacin	F2
Chromosome	2156389	G	0.009629	amikacin	F2
Chromosome	2170623	T	0.001137	amikacin	F2
Chromosome	2170769	A	0.007197	amikacin	F2
Chromosome	2221584	C	0.399634	amikacin	F2
Chromosome	2221746	CCGG	0.00917	amikacin	F2
Chromosome	2221889	T	0.00513	amikacin	F2
Chromosome	2221939	T	0.009774	amikacin	F2
Chromosome	2222308	C	0.108212	amikacin	F2
Chromosome	2222357	C	0.002192	amikacin	F2
Chromosome	2222501	T	0.001026	amikacin	F2
Chromosome	2222732	T	0.002849	amikacin	F2
Chromosome	2222854	G	0.003531	amikacin	F2
Chromosome	2223010	C	0.000963	amikacin	F2
Chromosome	2223014	T	0.00678	amikacin	F2
Chromosome	2223051	G	0.007221	amikacin	F2
Chromosome	2223123	T	0.001565	amikacin	F2
Chromosome	2223144	G	0.002815	amikacin	F2
Chromosome	2223214	G	0.003173	amikacin	F2
Chromosome	2223293	C	0.00495	amikacin	F2
Chromosome	2288697	G	0.000981	amikacin	F2
Chromosome	2288724	TC	0.005647	amikacin	F2
Chromosome	2288727	G	0.001021	amikacin	F2
Chromosome	2288751	T	0.000901	amikacin	F2
Chromosome	2288752	G	0.000581	amikacin	F2
Chromosome	2288764	C	0.000781	amikacin	F2
Chromosome	2288764	G	0.000781	amikacin	F2
Chromosome	2288778	C	0.000561	amikacin	F2
Chromosome	2288782	C	0.001342	amikacin	F2
Chromosome	2288805	A	0.001502	amikacin	F2
Chromosome	2288818	C	0.000641	amikacin	F2
Chromosome	2288820	G	0.001743	amikacin	F2
Chromosome	2288826	C	0.002764	amikacin	F2
Chromosome	2288826	G	0.002764	amikacin	F2
Chromosome	2288827	T	0.000781	amikacin	F2
Chromosome	2288830	G	0.000481	amikacin	F2
Chromosome	2288834	AT	0.000501	amikacin	F2
Chromosome	2288835	C	0.001482	amikacin	F2
Chromosome	2288839	G	0.001521	amikacin	F2
Chromosome	2288844	G	0.001222	amikacin	F2
Chromosome	2288847	G	0.006367	amikacin	F2
Chromosome	2288847	T	0.006367	amikacin	F2
Chromosome	2288850	AC	0.002023	amikacin	F2
Chromosome	2288850	ACC	0.002023	amikacin	F2
Chromosome	2288868	C	0.001341	amikacin	F2
Chromosome	2288883	G	0.00118	amikacin	F2
Chromosome	2288933	C	0.001221	amikacin	F2
Chromosome	2288935	C	0.00054	amikacin	F2
Chromosome	2288937	A	0.0013	amikacin	F2
Chromosome	2288943	A	0.00052	amikacin	F2
Chromosome	2288952	T	0.00182	amikacin	F2
Chromosome	2288955	G	0.00094	amikacin	F2
Chromosome	2289016	G	0.00242	amikacin	F2
Chromosome	2289030	C	0.00092	amikacin	F2
Chromosome	2289031	A	0.00174	amikacin	F2
Chromosome	2289040	C	0.002561	amikacin	F2
Chromosome	2289040	G	0.002561	amikacin	F2
Chromosome	2289043	G	0.00096	amikacin	F2
Chromosome	2289047	A	0.103581	amikacin	F2
Chromosome	2289049	AT	0.00052	amikacin	F2
Chromosome	2289054	C	0.00064	amikacin	F2
Chromosome	2289054	G	0.00064	amikacin	F2
Chromosome	2289057	A	0.00068	amikacin	F2
Chromosome	2289072	C	0.0011	amikacin	F2
Chromosome	2289073	C	0.010601	amikacin	F2
Chromosome	2289081	A	0.00112	amikacin	F2
Chromosome	2289090	C	0.003801	amikacin	F2
Chromosome	2289091	C	0.00136	amikacin	F2
Chromosome	2289096	C	0.00268	amikacin	F2
Chromosome	2289096	G	0.00268	amikacin	F2
Chromosome	2289097	T	0.0007	amikacin	F2
Chromosome	2289099	G	0.00128	amikacin	F2
Chromosome	2289138	C	0.00184	amikacin	F2
Chromosome	2289202	C	0.00366	amikacin	F2
Chromosome	2289202	G	0.00366	amikacin	F2
Chromosome	2289207	G	0.00184	amikacin	F2
Chromosome	2289213	C	0.00734	amikacin	F2
Chromosome	2289213	G	0.00734	amikacin	F2
Chromosome	2289220	T	0.00102	amikacin	F2
Chromosome	2289222	C	0.00078	amikacin	F2
Chromosome	2289226	G	0.0033	amikacin	F2
Chromosome	2289231	C	0.00134	amikacin	F2
Chromosome	2289231	G	0.00134	amikacin	F2
Chromosome	2289240	G	0.0006	amikacin	F2
Chromosome	2289252	C	0.008239	amikacin	F2
Chromosome	2289252	G	0.008239	amikacin	F2
Chromosome	2289365	C	0.119968	amikacin	F2
Chromosome	2289559	C	0.000799	amikacin	F2
Chromosome	2290018	A	0.000919	amikacin	F2
Chromosome	2290039	T	0.001518	amikacin	F2
Chromosome	2290077	A	0.000898	amikacin	F2
Chromosome	2290107	T	0.003574	amikacin	F2
Chromosome	2290110	A	0.000559	amikacin	F2
Chromosome	2518076	T	0.089943	amikacin	F2
Chromosome	2518132	T	0.113667	amikacin	F2
Chromosome	2518496	T	0.001296	amikacin	F2
Chromosome	2518919	A	0.048101	amikacin	F2
Chromosome	2519048	A	0.01816	amikacin	F2
Chromosome	2714109	A	0.001436	amikacin	F2
Chromosome	2714526	G	0.006921	amikacin	F2
Chromosome	2714846	T	0.027789	amikacin	F2
Chromosome	2714955	A	0.001137	amikacin	F2
Chromosome	2715016	T	0.001516	amikacin	F2
Chromosome	2715340	T	0.000618	amikacin	F2
Chromosome	2715342	G	0.006842	amikacin	F2
Chromosome	2715342	T	0.006842	amikacin	F2
Chromosome	2715346	A	0.004291	amikacin	F2
Chromosome	2715347	C	0.000479	amikacin	F2
Chromosome	2715369	A	0.006104	amikacin	F2
Chromosome	2715432	A	0.00339	amikacin	F2
Chromosome	2726051	A	0.091924	amikacin	F2
Chromosome	2726105	A	0.119744	amikacin	F2
Chromosome	2726112	T	0.001336	amikacin	F2
Chromosome	2726121	T	0.001077	amikacin	F2
Chromosome	2726136	T	0.000837	amikacin	F2
Chromosome	2726139	T	0.001057	amikacin	F2
Chromosome	2726141	A	0.002732	amikacin	F2
Chromosome	2726141	T	0.002732	amikacin	F2
Chromosome	2726142	A	0.001555	amikacin	F2
Chromosome	2726145	A	0.00331	amikacin	F2
Chromosome	2726146	GT	0.001655	amikacin	F2
Chromosome	2726210	C	0.004266	amikacin	F2
Chromosome	2726323	G	0.002751	amikacin	F2
Chromosome	2726409	C	0.001695	amikacin	F2
Chromosome	2726418	A	0.001316	amikacin	F2
Chromosome	2726468	A	0.001754	amikacin	F2
Chromosome	2726763	T	0.000977	amikacin	F2
Chromosome	2746277	C	0.001894	amikacin	F2
Chromosome	2746340	A	0.012559	amikacin	F2
Chromosome	2746747	G	0.000817	amikacin	F2
Chromosome	2746995	T	0.001156	amikacin	F2
Chromosome	2747022	T	0.003349	amikacin	F2
Chromosome	2747141	G	0.000758	amikacin	F2
Chromosome	2747151	C	0.00297	amikacin	F2
Chromosome	2747167	G	0.001395	amikacin	F2
Chromosome	2747195	C	0.000458	amikacin	F2
Chromosome	2747453	T	0.002392	amikacin	F2
Chromosome	2747470	A	0.000917	amikacin	F2
Chromosome	2747471	G	0.00319	amikacin	F2
Chromosome	2747472	C	0.000917	amikacin	F2
Chromosome	2747480	C	0.001535	amikacin	F2
Chromosome	2747481	T	0.000658	amikacin	F2
Chromosome	2859154	A	0.001057	amikacin	F2
Chromosome	2859278	T	0.001854	amikacin	F2
Chromosome	2859830	T	0.001615	amikacin	F2
Chromosome	2860213	A	0.003648	amikacin	F2
Chromosome	2860283	G	0.000379	amikacin	F2
Chromosome	2986827	A	0.01276	amikacin	F2
Chromosome	2987641	A	0.017782	amikacin	F2
Chromosome	2987643	G	0.002113	amikacin	F2
Chromosome	3064700	G	0.000538	amikacin	F2
Chromosome	3065023	A	0.001396	amikacin	F2
Chromosome	3065129	A	0.00313	amikacin	F2
Chromosome	3065293	G	0.00333	amikacin	F2
Chromosome	3065305	A	0.004506	amikacin	F2
Chromosome	3065453	A	0.001296	amikacin	F2
Chromosome	3065517	A	0.00317	amikacin	F2
Chromosome	3065711	T	0.004326	amikacin	F2
Chromosome	3065824	A	0.011124	amikacin	F2
Chromosome	3066099	T	0.009669	amikacin	F2
Chromosome	3066276	T	0.002213	amikacin	F2
Chromosome	3066280	A	0.016944	amikacin	F2
Chromosome	3066299	A	0.001156	amikacin	F2
Chromosome	3067039	G	0.004505	amikacin	F2
Chromosome	3067248	A	0.000857	amikacin	F2
Chromosome	3067286	A	0.000638	amikacin	F2
Chromosome	3067474	C	0.007037	amikacin	F2
Chromosome	3067491	A	0.001575	amikacin	F2
Chromosome	3067949	A	0.003987	amikacin	F2
Chromosome	3067954	T	0.002093	amikacin	F2
Chromosome	3067961	A	0.007197	amikacin	F2
Chromosome	3073679	A	0.003296	amikacin	F2
Chromosome	3073715	C	0.003775	amikacin	F2
Chromosome	3073808	C	0.000899	amikacin	F2
Chromosome	3073868	C	0.143636	amikacin	F2
Chromosome	3074069	A	0.000659	amikacin	F2
Chromosome	3074249	T	0.001278	amikacin	F2
Chromosome	3074408	C	0.002917	amikacin	F2
Chromosome	3074424	A	0.002697	amikacin	F2
Chromosome	3074495	A	0.002261	amikacin	F2
Chromosome	3074588	C	0.001499	amikacin	F2
Chromosome	3074595	T	0.001119	amikacin	F2
Chromosome	3074657	C	0.001538	amikacin	F2
Chromosome	3086728	T	0.015433	amikacin	F2
Chromosome	3086731	G	0.014657	amikacin	F2
Chromosome	3086739	A	0.003849	amikacin	F2
Chromosome	3086742	C	0.02985	amikacin	F2
Chromosome	3086788	C	0.139743	amikacin	F2
Chromosome	3086951	T	0.000638	amikacin	F2
Chromosome	3086987	C	0.004909	amikacin	F2
Chromosome	3087084	C	0.020559	amikacin	F2
Chromosome	3087095	T	0.001675	amikacin	F2
Chromosome	3087278	A	0.001376	amikacin	F2
Chromosome	3087367	T	0.000538	amikacin	F2
Chromosome	3087532	A	0.001216	amikacin	F2
Chromosome	3087601	T	0.000957	amikacin	F2
Chromosome	3087755	T	0.001216	amikacin	F2
Chromosome	3338931	A	0.001316	amikacin	F2
Chromosome	3339385	A	0.001794	amikacin	F2
Chromosome	3339417	G	0.020034	amikacin	F2
Chromosome	3339734	G	0.000916	amikacin	F2
Chromosome	3339799	C	0.000937	amikacin	F2
Chromosome	3448348	A	0.00333	amikacin	F2
Chromosome	3448439	G	0.001236	amikacin	F2
Chromosome	3448496	CAGGGTCCA	0.003706	amikacin	F2
Chromosome	3448497	A	0.013938	amikacin	F2
Chromosome	3448498	GACGCGGTGCGCGGCTTCACC	0.00374	amikacin	F2
Chromosome	3448500	AGGCGCTGC	0.013879	amikacin	F2
Chromosome	3448500	G	0.013879	amikacin	F2
Chromosome	3448501	T	0.013974	amikacin	F2
Chromosome	3448503	CAGGAG	0.003037	amikacin	F2
Chromosome	3448506	GCTGGTCGCCAGGCATCCGGTC	0.002044	amikacin	F2
Chromosome	3448507	ACGCGGTGCGCGGCTTC	0.006937	amikacin	F2
Chromosome	3448507	ACGCGGTGCGCGGCTTCACCGAGGCGCTGCGCCAGGAGATGCTGGTCGCCAGGCATCCGGTCAAGGTG	0.006937	amikacin	F2
Chromosome	3448522	T	0.001396	amikacin	F2
Chromosome	3448567	G	0.009738	amikacin	F2
Chromosome	3448598	C	0.0022	amikacin	F2
Chromosome	3448608	A	0.033652	amikacin	F2
Chromosome	3448714	C	0.098801	amikacin	F2
Chromosome	3448727	G	0.00124	amikacin	F2
Chromosome	3448783	A	0.012591	amikacin	F2
Chromosome	3448894	G	0.002585	amikacin	F2
Chromosome	3449116	A	0.000513	amikacin	F2
Chromosome	3449145	A	0.000684	amikacin	F2
Chromosome	3449315	A	0.000513	amikacin	F2
Chromosome	3449437	G	0.00124	amikacin	F2
Chromosome	3449616	A	0.000854	amikacin	F2
Chromosome	3449642	G	0.003204	amikacin	F2
Chromosome	3449709	G	0.000961	amikacin	F2
Chromosome	3450065	C	0.016398	amikacin	F2
Chromosome	3450169	C	0.003635	amikacin	F2
Chromosome	3450182	AC	0.001967	amikacin	F2
Chromosome	3450182	A	0.001967	amikacin	F2
Chromosome	3473810	G	0.001057	amikacin	F2
Chromosome	3473820	A	0.002731	amikacin	F2
Chromosome	3473996	GA	0.095068	amikacin	F2
Chromosome	3474299	G	0.003289	amikacin	F2
Chromosome	3474427	A	0.010605	amikacin	F2
Chromosome	3474570	A	0.000518	amikacin	F2
Chromosome	3474597	A	0.09192	amikacin	F2
Chromosome	3474814	C	0.000478	amikacin	F2
Chromosome	3475159	G	0.113616	amikacin	F2
Chromosome	3568359	C	0.006339	amikacin	F2
Chromosome	3568434	CAA	0.001276	amikacin	F2
Chromosome	3568438	T	0.001276	amikacin	F2
Chromosome	3568442	G	0.001216	amikacin	F2
Chromosome	3568443	T	0.001216	amikacin	F2
Chromosome	3568488	G	0.01818	amikacin	F2
Chromosome	3568555	G	0.001076	amikacin	F2
Chromosome	3568736	C	0.000618	amikacin	F2
Chromosome	3568759	G	0.001156	amikacin	F2
Chromosome	3568779	G	0.007855	amikacin	F2
Chromosome	3568795	C	0.002253	amikacin	F2
Chromosome	3568854	A	0.002711	amikacin	F2
Chromosome	3568857	A	0.004266	amikacin	F2
Chromosome	3611903	A	0.000778	amikacin	F2
Chromosome	3611974	G	0.006021	amikacin	F2
Chromosome	3612009	T	0.051414	amikacin	F2
Chromosome	3612037	C	0.001116	amikacin	F2
Chromosome	3612219	T	0.001096	amikacin	F2
[truncated: 14,418 more rows]

## Sheet: S10- F3 Features
Supplementary Table 10. Mutations included in F3 feature set and their allele frequencies
Chromosome	Position	Alternative Allele	Allele Frequency	Feature Set
Chromosome	5075	*	0.0142263	F3
Chromosome	5075	*	0.0141339	F3
Chromosome	5075	*	0.0142263	F3
Chromosome	5075	T	0.0140416	F3
Chromosome	5075	*	0.0141339	F3
Chromosome	5075	*	0.0142263	F3
Chromosome	5520	T	0.0204157	F3
Chromosome	6052	G	0.00997691	F3
Chromosome	6112	C	0.0554273	F3
Chromosome	6124	T	0.0153349	F3
Chromosome	6140	T	0.0115473	F3
Chromosome	7221	*	0.0100693	F3
Chromosome	7221	*	0.0100693	F3
Chromosome	7221	C	0.0100693	F3
Chromosome	7221	C	0.0100693	F3
Chromosome	7222	T	0.0204157	F3
Chromosome	7222	T	0.0204157	F3
Chromosome	7268	T	0.0117321	F3
Chromosome	7268	T	0.0117321	F3
Chromosome	7570	*	0.0468866	F3
Chromosome	7570	*	0.0469792	F3
Chromosome	7570	T	0.0468866	F3
Chromosome	7572	C	0.00859917	F3
Chromosome	7581	*	0.0104601	F3
Chromosome	7581	*	0.0221235	F3
Chromosome	7581	*	0.0199944	F3
Chromosome	7581	A	0.0158289	F3
Chromosome	7581	T	0.00629455	F3
Chromosome	7582	*	0.0750162	F3
Chromosome	7582	*	0.0145762	F3
Chromosome	7582	*	0.0892211	F3
Chromosome	7582	C	0.0143905	F3
Chromosome	7582	G	0.0748306	F3
Chromosome	7585	C	0.933395	F3
Chromosome	7892	A	0.0247575	F3
Chromosome	8040	A	0.0810237	F3
Chromosome	8452	*	0.0555196	F3
Chromosome	8452	T	0.0555196	F3
Chromosome	8688	T	0.0121016	F3
Chromosome	9138	G	0.0125635	F3
Chromosome	9143	C	0.0576443	F3
Chromosome	9304	A	0.933395	F3
Chromosome	9841	T	0.027439	F3
Chromosome	9944	C	0.0202309	F3
Chromosome	490972	A	0.014873	F3
Chromosome	491290	*	0.0206024	F3
Chromosome	491290	A	0.0206024	F3
Chromosome	491591	T	0.0939492	F3
Chromosome	491742	C	0.51843	F3
Chromosome	575679	G	0.0863901	F3
Chromosome	575907	T	0.295749	F3
Chromosome	576077	T	0.0202366	F3
Chromosome	620029	T	0.0246834	F3
Chromosome	620553	C	0.00979396	F3
Chromosome	620625	G	0.331855	F3
Chromosome	759746	T	0.0872055	F3
Chromosome	760115	*	0.0940416	F3
Chromosome	760115	T	0.0940416	F3
Chromosome	760490	T	0.0101617	F3
Chromosome	760555	G	0.00646651	F3
Chromosome	761095	*	0.0112723	F3
Chromosome	761095	C	0.0112723	F3
Chromosome	761109	*	0.0147956	F3
Chromosome	761109	*	0.0146107	F3
Chromosome	761109	*	0.0147956	F3
Chromosome	761109	T	0.0146107	F3
Chromosome	761109	*	0.0147956	F3
Chromosome	761110	*	0.0519745	F3
Chromosome	761110	*	0.0515121	F3
Chromosome	761110	*	0.0464256	F3
Chromosome	761110	*	0.00601128	F3
Chromosome	761110	G	0.00554888	F3
Chromosome	761110	T	0.0459632	F3
Chromosome	761139	*	0.0328157	F3
Chromosome	761139	*	0.0207987	F3
Chromosome	761139	*	0.0216306	F3
Chromosome	761139	G	0.0167314	F3
Chromosome	761139	T	0.0158994	F3
Chromosome	761139	*	0.03753	F3
Chromosome	761139	*	0.0373452	F3
Chromosome	761140	*	0.0124757	F3
Chromosome	761140	*	0.00840957	F3
Chromosome	761140	*	0.0064689	F3
Chromosome	761140	G	0.00526754	F3
Chromosome	761140	T	0.00720821	F3
Chromosome	761155	*	0.264404	F3
Chromosome	761155	*	0.25941	F3
Chromosome	761155	*	0.00517895	F3
Chromosome	761155	G	0.00508647	F3
Chromosome	761155	T	0.259317	F3
Chromosome	761277	*	0.0056351	F3
Chromosome	761277	*	0.00729792	F3
Chromosome	761277	T	0.00535797	F3
Chromosome	761489	A	0.0103464	F3
Chromosome	761889	C	0.00757506	F3
Chromosome	762434	G	0.0905312	F3
Chromosome	763031	*	0.51843	F3
Chromosome	763031	C	0.51843	F3
Chromosome	763555	T	0.00665127	F3
Chromosome	763884	*	0.0554273	F3
Chromosome	763884	T	0.0554273	F3
Chromosome	763886	A	0.0554273	F3
Chromosome	764363	*	0.00711382	F3
Chromosome	764817	*	0.0182978	F3
Chromosome	764817	*	0.0197764	F3
Chromosome	764817	C	0.0197764	F3
Chromosome	764817	G	0.0182978	F3
Chromosome	764822	*	0.00591279	F3
Chromosome	764840	G	0.018847	F3
Chromosome	764841	*	0.0136733	F3
Chromosome	764841	*	0.0136733	F3
Chromosome	764841	C	0.0136733	F3
Chromosome	764995	G	0.156767	F3
Chromosome	765150	A	0.141062	F3
Chromosome	765171	*	0.0370439	F3
Chromosome	765171	T	0.0370439	F3
Chromosome	766487	*	0.00554273	F3
Chromosome	766488	*	0.0120115	F3
Chromosome	766488	*	0.0116419	F3
Chromosome	766488	G	0.0115495	F3
Chromosome	766645	*	0.0306726	F3
Chromosome	766645	C	0.0306726	F3
Chromosome	767123	*	0.00554324	F3
Chromosome	767123	*	0.00618995	F3
Chromosome	767123	T	0.00554324	F3
Chromosome	767339	G	0.090195	F3
Chromosome	767368	*	0.00988727	F3
Chromosome	767368	G	0.00988727	F3
Chromosome	767414	A	0.686928	F3
Chromosome	767416	C	0.00646651	F3
Chromosome	767506	G	0.0086836	F3
Chromosome	767516	T	0.0154487	F3
Chromosome	775538	*	0.010254	F3
Chromosome	775538	A	0.010254	F3
Chromosome	776100	A	0.51843	F3
Chromosome	776182	T	0.290361	F3
Chromosome	776395	G	0.0101617	F3
Chromosome	777416	*	0.0125635	F3
Chromosome	777416	A	0.0125635	F3
Chromosome	777581	T	0.0124723	F3
Chromosome	778298	T	0.0104388	F3
Chromosome	778298	T	0.0104388	F3
Chromosome	778979	A	0.00729792	F3
Chromosome	778979	A	0.00729792	F3
Chromosome	779615	*	0.366928	F3
Chromosome	779615	C	0.366928	F3
Chromosome	779625	T	0.00812933	F3
Chromosome	779630	G	0.0150591	F3
Chromosome	781435	C	0.00526559	F3
Chromosome	781687	*	0.187229	F3
Chromosome	781687	*	0.187506	F3
Chromosome	781687	G	0.187229	F3
Chromosome	781822	*	0.0330899	F3
Chromosome	781822	*	0.0366023	F3
Chromosome	781822	G	0.0323505	F3
Chromosome	801009	G	0.00757506	F3
Chromosome	1302920	*	0.00702079	F3
Chromosome	1302920	A	0.00702079	F3
Chromosome	1303095	A	0.0101617	F3
Chromosome	1304962	G	0.00886836	F3
Chromosome	1406101	A	0.00655889	F3
Chromosome	1406760	TG	0.339677	F3
Chromosome	1416699	C	0.0103637	F3
Chromosome	1417019	T	0.0555247	F3
Chromosome	1461309	T	0.0484065	F3
Chromosome	1472359	*	0.0428915	F3
Chromosome	1472359	C	0.0428915	F3
Chromosome	1472362	T	0.0112775	F3
Chromosome	1473246	G	0.0627487	F3
Chromosome	1474001	T	0.0477512	F3
Chromosome	1474709	*	0.0178638	F3
Chromosome	1474709	*	0.0178638	F3
Chromosome	1474709	*	0.0178638	F3
Chromosome	1474709	T	0.0178638	F3
Chromosome	1474709	*	0.0178638	F3
Chromosome	1476056	*	0.00823617	F3
Chromosome	1476056	A	0.00823617	F3
Chromosome	1673423	T	0.0188453	F3
Chromosome	1673425	T	0.0968935	F3
Chromosome	1673432	*	0.0130266	F3
Chromosome	1673432	*	0.00591279	F3
Chromosome	1673432	*	0.0182003	F3
Chromosome	1673432	A	0.00554324	F3
Chromosome	1673432	C	0.0126571	F3
Chromosome	1674048	A	0.0138607	F3
Chromosome	1674048	A	0.0138607	F3
Chromosome	1674210	C	0.011182	F3
Chromosome	1674210	C	0.011182	F3
Chromosome	1674263	C	0.00517321	F3
Chromosome	1674263	C	0.00517321	F3
Chromosome	1674782	*	0.00545035	F3
Chromosome	1674782	C	0.00545035	F3
Chromosome	1675193	*	0.0101626	F3
Chromosome	1675193	G	0.0101626	F3
Chromosome	1834177	C	0.370254	F3
Chromosome	1834319	A	0.0181062	F3
Chromosome	1834683	T	0.00803695	F3
Chromosome	1834836	C	0.0235588	F3
Chromosome	1834985	TG	0.0100721	F3
Chromosome	1918790	G	0.015612	F3
Chromosome	2102240	*	0.00849963	F3
Chromosome	2102240	T	0.00849963	F3
Chromosome	2102990	G	0.0290096	F3
Chromosome	2153725	*	0.371011	F3
Chromosome	2153725	*	0.371011	F3
Chromosome	2153725	C	0.371011	F3
Chromosome	2154724	A	0.517624	F3
Chromosome	2155167	*	0.00508835	F3
Chromosome	2155168	*	0.388184	F3
Chromosome	2155168	*	0.00657468	F3
Chromosome	2155168	*	0.382906	F3
Chromosome	2155168	G	0.382258	F3
Chromosome	2155168	T	0.00592647	F3
Chromosome	2155168	*	0.388832	F3
Chromosome	2156196	A	0.0194301	F3
Chromosome	2156389	*	0.0113005	F3
Chromosome	2156389	G	0.0113005	F3
Chromosome	2221584	C	0.459234	F3
Chromosome	2221746	CCGG	0.010293	F3
Chromosome	2221889	T	0.00890208	F3
Chromosome	2221939	T	0.0204006	F3
Chromosome	2222308	C	0.0572912	F3
Chromosome	2223014	T	0.0184911	F3
Chromosome	2223051	G	0.00637826	F3
Chromosome	2223214	*	0.00758066	F3
Chromosome	2223214	G	0.00758066	F3
Chromosome	2288724	*	0.0136604	F3
Chromosome	2288724	TC	0.0136604	F3
Chromosome	2288847	*	0.0136465	F3
Chromosome	2288847	*	0.0129967	F3
Chromosome	2288847	*	0.0123468	F3
Chromosome	2288847	G	0.0112328	F3
Chromosome	2288847	*	0.0131823	F3
Chromosome	2288850	*	0.00520591	F3
Chromosome	2288850	*	0.00520591	F3
Chromosome	2289040	*	0.00677243	F3
Chromosome	2289040	*	0.00760738	F3
Chromosome	2289040	C	0.00677243	F3
Chromosome	2289047	*	0.0739538	F3
Chromosome	2289047	A	0.0739538	F3
Chromosome	2289090	*	0.00853037	F3
Chromosome	2289090	*	0.00862309	F3
Chromosome	2289090	C	0.00853037	F3
Chromosome	2289096	*	0.00751182	F3
Chromosome	2289096	C	0.00751182	F3
Chromosome	2289202	*	0.00574606	F3
Chromosome	2289202	*	0.0068582	F3
Chromosome	2289202	G	0.00574606	F3
Chromosome	2289213	*	0.0144619	F3
Chromosome	2289213	*	0.0108464	F3
Chromosome	2289213	C	0.0108464	F3
Chromosome	2289213	*	0.0144619	F3
Chromosome	2289252	*	0.0130677	F3
Chromosome	2289252	*	0.0122335	F3
Chromosome	2289252	C	0.0121409	F3
Chromosome	2289365	*	0.0903955	F3
Chromosome	2289365	C	0.0903955	F3
Chromosome	2518076	T	0.0939492	F3
Chromosome	2518132	T	0.0576443	F3
Chromosome	2518919	A	0.0810162	F3
Chromosome	2714526	*	0.010073	F3
Chromosome	2714526	G	0.010073	F3
Chromosome	2714846	T	0.0410427	F3
Chromosome	2715342	*	0.00563667	F3
Chromosome	2715342	T	0.00563667	F3
Chromosome	2715346	A	0.00619281	F3
Chromosome	2726051	A	0.0554273	F3
Chromosome	2726105	*	0.0905479	F3
Chromosome	2726105	A	0.0905479	F3
Chromosome	2746277	C	0.00655889	F3
Chromosome	2746340	A	0.0193072	F3
Chromosome	2986827	*	0.0182961	F3
Chromosome	2986827	A	0.0182961	F3
Chromosome	2987641	A	0.0420323	F3
Chromosome	3065517	A	0.00757646	F3
Chromosome	3065517	*	0.00757646	F3
Chromosome	3065711	*	0.00628292	F3
Chromosome	3065711	T	0.00628292	F3
Chromosome	3065711	*	0.00637531	F3
Chromosome	3065824	A	0.0126559	F3
Chromosome	3066099	T	0.0138568	F3
Chromosome	3066280	A	0.0202309	F3
Chromosome	3067039	G	0.0153349	F3
Chromosome	3067474	C	0.00822171	F3
Chromosome	3067949	*	0.00591224	F3
Chromosome	3067949	*	0.00581986	F3
Chromosome	3067949	A	0.00572748	F3
Chromosome	3067961	A	0.00887	F3
Chromosome	3073868	C	0.157255	F3
Chromosome	3074588	C	0.00537983	F3
Chromosome	3074657	C	0.00528463	F3
Chromosome	3086731	G	0.0246857	F3
Chromosome	3086731	*	0.0246857	F3
Chromosome	3086742	C	0.0274593	F3
Chromosome	3086788	*	0.886721	F3
Chromosome	3086788	C	0.886721	F3
Chromosome	3087755	T	0.00554734	F3
Chromosome	3448497	A	0.0165999	F3
Chromosome	3448500	*	0.0168845	F3
Chromosome	3448500	*	0.0178384	F3
Chromosome	3448500	G	0.0165983	F3
Chromosome	3448501	T	0.0166189	F3
Chromosome	3448507	*	0.0151761	F3
Chromosome	3448507	*	0.0166078	F3
Chromosome	3448507	*	0.0166078	F3
Chromosome	3448507	*	0.0166078	F3
Chromosome	3448507	*	0.0166078	F3
Chromosome	3448507	ACGCGGTGCGCGGCTTCACCGAGGCGCTGCGCCAGGAGATGCTGGTCGCCAGGCATCCGGTCAAGGTG	0.0151761	F3
Chromosome	3448567	G	0.0107798	F3
Chromosome	3448608	A	0.030544	F3
Chromosome	3448714	C	0.0582072	F3
Chromosome	3450065	*	0.0133916	F3
Chromosome	3450065	C	0.0133916	F3
Chromosome	3450182	*	0.00592003	F3
Chromosome	3450182	*	0.00582298	F3
Chromosome	3473996	GA	0.925727	F3
Chromosome	3474299	G	0.00757576	F3
Chromosome	3474597	*	0.0555248	F3
Chromosome	3474597	*	0.0554324	F3
Chromosome	3474597	A	0.0554324	F3
Chromosome	3475159	G	0.0576497	F3
Chromosome	3568359	C	0.00785292	F3
Chromosome	3568779	G	0.0125635	F3
Chromosome	3568795	*	0.00655889	F3
Chromosome	3568795	*	0.00655889	F3
Chromosome	3568795	C	0.00655889	F3
Chromosome	3612009	T	0.0317871	F3
Chromosome	3612469	C	0.00600628	F3
Chromosome	3612571	A	0.00693033	F3
Chromosome	3612665	*	0.0258732	F3
Chromosome	3612665	G	0.0258732	F3
Chromosome	3612813	C	0.36703	F3
Chromosome	3640879	T	0.00545035	F3
Chromosome	3641447	T	0.00711316	F3
Chromosome	3641447	T	0.00711316	F3
Chromosome	3642877	G	0.0105312	F3
Chromosome	3840719	C	0.0112702	F3
Chromosome	3840764	G	0.0119169	F3
Chromosome	3841083	C	0.018207	F3
Chromosome	3841473	T	0.016351	F3
Chromosome	3877553	T	0.00711316	F3
Chromosome	3878559	*	0.00597533	F3
Chromosome	3878559	*	0.00597533	F3
Chromosome	3878559	CGGGGGCGGCGCCCCCGAGGGTGGGGGTACTCG	0.00578258	F3
Chromosome	3878559	*	0.00597533	F3
Chromosome	3878559	*	0.0060717	F3
Chromosome	3987370	C	0.366928	F3
Chromosome	4038287	A	0.156859	F3
Chromosome	4038318	A	0.0247575	F3
Chromosome	4038968	T	0.0119169	F3
Chromosome	4039729	T	0.0117321	F3
Chromosome	4040517	G	0.0554273	F3
Chromosome	4040719	C	0.00849885	F3
Chromosome	4240671	T	0.0576443	F3
Chromosome	4240897	G	0.00711316	F3
Chromosome	4241022	T	0.0240207	F3
Chromosome	4241042	G	0.0554273	F3
Chromosome	4242075	A	0.0905312	F3
Chromosome	4242182	T	0.0420323	F3
Chromosome	4242550	*	0.00720554	F3
Chromosome	4242550	G	0.00720554	F3
Chromosome	4242643	T	0.99224	F3
Chromosome	4242803	C	0.141062	F3
Chromosome	4243190	*	0.00554375	F3
Chromosome	4243190	*	0.00554375	F3
Chromosome	4243190	C	0.00545135	F3
Chromosome	4243190	C	0.00545135	F3
Chromosome	4243190	*	0.00591333	F3
Chromosome	4243190	*	0.00591333	F3
Chromosome	4243190	*	0.00600573	F3
Chromosome	4243190	*	0.00600573	F3
Chromosome	4243217	*	0.0182053	F3
Chromosome	4243217	*	0.0151557	F3
Chromosome	4243217	*	0.00877923	F3
Chromosome	4243217	*	0.0182053	F3
Chromosome	4243217	*	0.0151557	F3
Chromosome	4243217	*	0.00877923	F3
Chromosome	4243217	G	0.00591443	F3
Chromosome	4243217	G	0.00591443	F3
Chromosome	4243217	T	0.0122909	F3
Chromosome	4243217	T	0.0122909	F3
Chromosome	4243221	*	0.0178307	F3
Chromosome	4243221	*	0.0178307	F3
Chromosome	4243221	T	0.0178307	F3
Chromosome	4243221	T	0.0178307	F3
Chromosome	4243222	*	0.00711448	F3
Chromosome	4243222	*	0.00711448	F3
Chromosome	4243222	A	0.00711448	F3
Chromosome	4243222	A	0.00711448	F3
Chromosome	4243346	G	0.0247621	F3
Chromosome	4243346	G	0.0247621	F3
Chromosome	4243460	T	0.367021	F3
Chromosome	4243848	A	0.0370439	F3
Chromosome	4244096	T	0.0181062	F3
Chromosome	4245969	T	0.0554273	F3
Chromosome	4246085	*	0.00933025	F3
Chromosome	4246085	T	0.00933025	F3
Chromosome	4246508	A	0.0128406	F3
Chromosome	4246508	A	0.0128406	F3
Chromosome	4246567	*	0.00573172	F3
Chromosome	4246567	*	0.00573172	F3
Chromosome	4246567	T	0.00573172	F3
Chromosome	4246567	T	0.00573172	F3
Chromosome	4247429	*	0.104475	F3
Chromosome	4247429	*	0.108543	F3
Chromosome	4247429	G	0.10429	F3
Chromosome	4247431	*	0.0241354	F3
Chromosome	4247431	*	0.0733309	F3
Chromosome	4247431	*	0.0885889	F3
Chromosome	4247431	A	0.0688922	F3
Chromosome	4247431	C	0.0196967	F3
Chromosome	4247469	*	0.0106245	F3
Chromosome	4247469	*	0.0126571	F3
Chromosome	4247469	C	0.0105322	F3
Chromosome	4247574	*	0.00785219	F3
Chromosome	4247574	C	0.00785219	F3
Chromosome	4247646	*	0.0576443	F3
Chromosome	4247646	C	0.0576443	F3
Chromosome	4247729	*	0.00803844	F3
Chromosome	4247729	A	0.00803844	F3
Chromosome	4247730	*	0.0151557	F3
Chromosome	4247730	*	0.00942612	F3
Chromosome	4247730	*	0.024397	F3
Chromosome	4247730	A	0.0093337	F3
Chromosome	4247730	C	0.0150633	F3
Chromosome	4247880	C	0.00517369	F3
Chromosome	4248002	*	0.00591333	F3
Chromosome	4248002	A	0.00591333	F3
Chromosome	4248003	*	0.0383514	F3
Chromosome	4248003	G	0.0383514	F3
Chromosome	4248115	T	0.0413047	F3
Chromosome	4249408	A	0.0421247	F3
Chromosome	4249583	A	0.00914888	F3
Chromosome	4249594	A	0.00508083	F3
Chromosome	4249732	G	0.00960739	F3
Chromosome	4249757	G	0.015612	F3
Chromosome	4266937	*	0.00683666	F3
Chromosome	4266937	*	0.00692905	F3
Chromosome	4266937	A	0.00692905	F3
Chromosome	4266937	T	0.00683666	F3
Chromosome	4267272	C	0.0101617	F3
Chromosome	4267647	C	0.370254	F3
Chromosome	4267960	T	0.00775982	F3
Chromosome	4268456	T	0.00517321	F3
Chromosome	4268928	A	0.0135797	F3
Chromosome	4268928	A	0.0135797	F3
Chromosome	4269375	T	0.0135797	F3
Chromosome	4269387	G	0.0576443	F3
Chromosome	4269606	G	0.0576443	F3
Chromosome	4325923	A	0.0153647	F3
Chromosome	4326087	*	0.00768234	F3
Chromosome	4326087	*	0.00768234	F3
Chromosome	4326087	G	0.00768234	F3
Chromosome	4326116	*	0.00536838	F3
Chromosome	4326116	*	0.00546094	F3
Chromosome	4326116	A	0.00536838	F3
Chromosome	4326148	A	0.0117571	F3
Chromosome	4326333	G	0.0203647	F3
Chromosome	4326439	T	0.0139789	F3
Chromosome	4326439	*	0.0139789	F3
Chromosome	4326474	*	0.00537286	F3
Chromosome	4326474	*	0.00537286	F3
Chromosome	4326474	C	0.00528022	F3
Chromosome	4326676	C	0.0353072	F3
Chromosome	4326739	C	0.010188	F3
Chromosome	4327484	*	0.00523756	F3
Chromosome	4327484	*	0.00523756	F3
Chromosome	4327484	*	0.00514403	F3
Chromosome	4327484	*	0.00514403	F3
Chromosome	4327484	C	0.00514403	F3
Chromosome	4327484	C	0.00514403	F3
Chromosome	4327831	A	0.0069243	F3
Chromosome	4327831	A	0.0069243	F3
Chromosome	4328004	A	0.0103845	F3
Chromosome	4328004	A	0.0103845	F3
Chromosome	4328212	C	0.00579819	F3
Chromosome	4328212	C	0.00579819	F3
Chromosome	4328212	*	0.00579819	F3
Chromosome	4328212	*	0.00579819	F3
Chromosome	4328317	A	0.00766785	F3
Chromosome	4328317	A	0.00766785	F3
Chromosome	4328376	G	0.00514259	F3
Chromosome	4328376	G	0.00514259	F3
Chromosome	4328492	*	0.0916394	F3
Chromosome	4328492	A	0.0916394	F3
Chromosome	4329782	A	0.518621	F3
Chromosome	4338203	A	0.0118508	F3
Chromosome	4338242	*	0.0185168	F3
Chromosome	4338242	C	0.0183316	F3
Chromosome	4338242	*	0.0184242	F3
Chromosome	4338371	*	0.0248286	F3
Chromosome	4338371	G	0.0248286	F3
Chromosome	4338473	*	0.0050992	F3
Chromosome	4338595	*	0.993224	F3
Chromosome	4338595	*	0.993224	F3
Chromosome	4338595	G	0.993224	F3
Chromosome	4338595	*	0.993224	F3
Chromosome	4338600	*	0.00501067	F3
Chromosome	4338600	*	0.00630973	F3
Chromosome	4338600	*	0.00575299	F3
Chromosome	4338603	A	0.0543549	F3
Chromosome	4407588	C	0.51843	F3
Chromosome	4407620	*	0.0327051	F3
Chromosome	4407620	G	0.0327051	F3
Chromosome	4407798	*	0.00822551	F3
Chromosome	4407798	*	0.00794824	F3
Chromosome	4407798	*	0.00831793	F3
Chromosome	4407798	A	0.00785582	F3
Chromosome	4407798	*	0.00831793	F3
Chromosome	4407848	T	0.00868842	F3
Chromosome	4407851	*	0.00933629	F3
Chromosome	4407851	*	0.00776484	F3
Chromosome	4407851	*	0.00942873	F3
Chromosome	4407851	G	0.0076724	F3
Chromosome	4407851	*	0.00942873	F3
Chromosome	4407873	*	0.0553604	F3
Chromosome	4407873	A	0.0553604	F3
Chromosome	4407927	G	0.368768	F3
Chromosome	4407927	*	0.368768	F3
Chromosome	4407952	*	0.00854066	F3
Chromosome	4407952	*	0.00854066	F3
Chromosome	4407952	A	0.00854066	F3
Chromosome	4407967	*	0.0220056	F3
Chromosome	4407967	*	0.0246054	F3
Chromosome	4407967	G	0.0218199	F3
Chromosome	4407973	*	0.00557155	F3
Chromosome	4407973	*	0.00603584	F3
Chromosome	4407973	C	0.00547869	F3
Chromosome	4408087	*	0.00674427	F3
Chromosome	4408087	*	0.00665188	F3
Chromosome	4408087	*	0.00665188	F3
Chromosome	4408087	C	0.00646711	F3
Chromosome	4408087	*	0.00665188	F3
Chromosome	4408100	*	0.0113657	F3
Chromosome	4408100	*	0.0122898	F3
Chromosome	4408100	G	0.0112733	F3
Chromosome	4408100	*	0.0123822	F3
Chromosome	4408100	*	0.0123822	F3
Chromosome	4408156	*	0.156903	F3
Chromosome	4408156	*	0.156903	F3
Chromosome	4408156	C	0.156718	F3
Chromosome	4408156	*	0.156903	F3

[truncated: 1 more sheets: S11-Literature Feature sets ]
